# Supplementary material for: Direct comparison of canine and human immune responses using transcriptomic and functional analyses
Source: Sci Rep. 2024 Jan 26;14:2207. doi: 10.1038/s41598-023-50340-9 (PMC10811214; doi:10.1038/s41598-023-50340-9)
Supplement: Supplementary file 1 — Supplementary Tables. [file 41598_2023_50340_MOESM1_ESM.xlsx]

## Sheet: Dog_DESeq
Gene symbol	Description	P-value (PHA vs. Untreated)	Log2(Ratio) (PHA vs. Untreated)
IL13	Interleukin-13	4.30429e-24	8.01026
NPPC	C-type natriuretic peptide	5.67174e-58	7.20798
NKD2	Protein naked cuticle homolog	8.77295e-21	6.61835
ECRG4	ECRG4 augurin precursor	1.23609e-65	6.49257
ENSCAFG00000014043	Glutathione transferase	1.33832e-33	5.89213
F3	Coagulation factor III	1.27734e-14	5.762
CAPN14	Calpain 14	1.72224e-15	5.59405
MMP12	Matrix metallopeptidase 12	7.81858e-08	5.49688
ENSCAFG00000004291	Guanylate cyclase	2.27353e-30	5.49537
TNFRSF9	TNF receptor superfamily member 9	4.77966e-67	5.30898
MRC1	Mannose receptor C-type 1	1.22133e-05	5.18453
ORC1	Origin recognition complex subunit 1	2.39243e-16	5.11893
LRRC32	Leucine rich repeat containing 32	1.42288e-13	4.83858
IGFBP3	Insulin-like growth factor-binding protein 3	8.11051e-08	4.82144
LAMC2	Laminin subunit gamma 2	2.45396e-16	4.75205
CCL3	C-C motif chemokine 3	6.95013e-16	4.73574
CSF2	Granulocyte-macrophage colony-stimulating factor	7.83557e-11	4.64562
MMP1	Matrix metallopeptidase 1	1.15409e-08	4.46304
EGR4	Early growth response 4	5.04245e-12	4.45917
TIMP3	Metalloproteinase inhibitor 3	0.000309102	4.43312
IL22	Interferon 2B1	8.88602e-09	4.42195
CCL17	C-C motif chemokine 17	7.88723e-09	4.38956
ENSCAFG00000029542	SCY domain-containing protein	2.08616e-09	4.35498
OCSTAMP	Osteoclast stimulatory transmembrane protein	3.8838e-07	4.26816
MMP9	92 kDa gelatinase	2.88043e-09	4.13442
SEMA6D	Semaphorin 6D	6.66575e-06	4.09038
RORC	RAR related orphan receptor C	6.98715e-23	3.99334
TMEM236	Transmembrane protein 236	2.32911e-05	3.98057
FOXJ1	Forkhead box J1	1.30323e-08	3.97169
CDC45	Cell division cycle 45	2.04752e-12	3.9461
LTA	Lymphotoxin-alpha	2.56862e-28	3.93107
SYP	Synaptophysin	4.2151e-19	3.92076
AICDA	Single-stranded DNA cytosine deaminase	1.16283e-11	3.9084
DTL	Denticleless E3 ubiquitin protein ligase homolog	7.42056e-10	3.87692
TBKBP1	TBK1 binding protein 1	8.62933e-13	3.86964
GZMB	Granzyme B	1.10824e-12	3.86949
ENSCAFG00000025410	Adipocyte-type fatty acid-binding protein	0.000322709	3.86383
CYP27B1	Cytochrome P450 family 27 subfamily B member 1	1.35751e-05	3.84831
HBEGF	Heparin binding EGF like growth factor	2.87637e-07	3.79872
CCL22	C-C motif chemokine	1.55318e-11	3.79865
MCM5	DNA helicase	7.21583e-23	3.78514
SH2D5	SH2 domain containing 5	1.11988e-17	3.75791
ACE2	Angiotensin-converting enzyme	1.70058e-06	3.75295
HIC1	HIC ZBTB transcriptional repressor 1	4.58334e-10	3.74748
ENSCAFG00000019593	Peptidase S1 domain-containing protein	1.21232e-06	3.71555
NR4A1	Nuclear receptor subfamily 4 group A member 1	2.44181e-20	3.67261
CCR4	C-C chemokine receptor type 4	1.54948e-10	3.66056
CAVIN3	Caveolae associated protein 3	8.00164e-16	3.63568
CCL4	C-C motif chemokine 4	5.33479e-17	3.60051
CLSPN	Claspin	2.5747e-08	3.59616
CDC6	Cell division control protein	4.04032e-09	3.58378
UCHL1	Ubiquitin carboxyl-terminal hydrolase	5.5475e-09	3.57146
MGLL	Monoglyceride lipase	1.3565e-23	3.51145
LAMA4	Laminin subunit alpha 4	5.58252e-17	3.50506
ADRA2A	Alpha-2A adrenergic receptor	9.78592e-07	3.46567
TMOD1	Tropomodulin 1	1.7589e-05	3.46391
ENSCAFG00000034918	Uncharacterized protein	0.000140348	3.44592
LPO	Lactoperoxidase	3.89172e-07	3.41266
ENSCAFG00000045265	#N/A	4.63793e-06	3.38066
DLC1	Rho GTPase-activating protein 7	4.23226e-23	3.37122
CSF3	Granulocyte colony-stimulating factor	0.00955924	3.36991
PTPN5	Protein-tyrosine-phosphatase	2.59757e-05	3.36741
CDCA5	Cell division cycle associated 5	3.23405e-09	3.31187
ZBED2	Zinc finger BED-type containing 2	7.25087e-05	3.30603
EDN1	Endothelin-1	6.8014e-12	3.29187
IGFBP5	Insulin-like growth factor-binding protein 5	9.97808e-07	3.28359
BTBD16	BTB/POZ domain-containing protein 16	1.86358e-06	3.28277
IL2RA	Interleukin-2 receptor subunit alpha	3.19302e-22	3.27192
CPLX2	Complexin 2	8.06787e-05	3.26563
NTRK1	Tyrosine-protein kinase receptor	0.00716685	3.24282
GALNT14	Polypeptide N-acetylgalactosaminyltransferase	2.98152e-07	3.22584
TNFRSF19	TNF receptor superfamily member 19	2.34145e-06	3.22575
TBX21	T-box transcription factor 21	3.94267e-14	3.21937
IFNG	Interferon gamma	4.13094e-05	3.21632
C20H3orf18	Chromosome 20 C3orf18 homolog	3.13134e-05	3.21174
KRT27	Keratin 27	1.23488e-15	3.21144
COL26A1	EMI domain-containing protein	0.000349491	3.21068
IL17F	Interleukin 17F	3.96158e-05	3.21006
TNFRSF8	TNF receptor superfamily member 8	3.99304e-21	3.20299
GFPT2	Glutamine--fructose-6-phosphate transaminase (isomerizing)	4.00313e-06	3.19434
TNFAIP6	TNF alpha induced protein 6	4.88003e-06	3.15959
EXO1	Exonuclease 1	2.99714e-07	3.13473
INHBE	Inhibin subunit beta E	1.91914e-23	3.11871
RRM2	Ribonucleotide reductase regulatory subunit M2	1.02317e-10	3.10811
KREMEN2	Kremen protein	0.00110577	3.07343
TFRC	Transferrin receptor protein 1	4.02362e-14	3.06932
CD70	CD70 molecule	2.33015e-09	3.04709
ACKR3	Atypical chemokine receptor 3	5.43312e-05	3.03897
ENSCAFG00000047849	#N/A	0.000213681	3.03355
TNFRSF4	TNF receptor superfamily member 4	3.80232e-32	3.0263
ENSCAFG00000049024	Uncharacterized protein	1.76009e-05	3.01867
SLC8A3	Solute carrier family 8 member A3	3.91572e-07	3.01505
IRX6	Iroquois homeobox 6	8.64399e-06	2.99074
CYP1A1	Cytochrome P450 1A1	1.15951e-16	2.98354
ENSCAFG00000006166	Malate dehydrogenase, mitochondrial	0.000824474	2.98107
ENSCAFG00000041098	#N/A	4.59647e-11	2.9523
ENSCAFG00000038525	#N/A	0.00018704	2.92632
PYCR1	Pyrroline-5-carboxylate reductase	1.58904e-19	2.88583
MINAR1	Membrane integral NOTCH2 associated receptor 1	9.56848e-05	2.88398
ENSCAFG00000045025	#N/A	1.76598e-06	2.88189
RASL11A	RAS like family 11 member A	4.21801e-05	2.85429
ICOS	Inducible T-cell costimulator	1.55272e-11	2.85373
EREG	EGF-like domain-containing protein	0.0064301	2.85196
PLK2	Polo kinase	1.2383e-11	2.80457
PLA2G5	Phospholipase A2	0.00196651	2.8034
NMNAT2	Nicotinamide nucleotide adenylyltransferase 2	3.83031e-08	2.80296
IL1B	Interleukin-1 beta	5.23984e-05	2.8026
RMI2	RecQ mediated genome instability 2	3.50408e-17	2.78692
CXCL8	Interleukin-8	2.15699e-05	2.77919
KRT25	Keratin 25	1.79798e-06	2.77247
CCL14	C-C motif chemokine	4.92122e-06	2.77003
ENSCAFG00000041906	#N/A	0.000642694	2.76719
PKMYT1	Protein kinase, membrane associated tyrosine/threonine 1	2.29135e-10	2.76583
IRF4	Interferon regulatory factor 4	2.77287e-22	2.7578
CDCA8	Cell division cycle associated 8	1.07599e-07	2.74494
TMPRSS6	Transmembrane serine protease 6	9.09525e-20	2.73988
HPDL	4-hydroxyphenylpyruvate dioxygenase	6.19706e-07	2.73926
TNF	Tumor necrosis factor	1.29031e-17	2.73181
TGFB2	Transforming growth factor beta	0.00175469	2.72458
ENSCAFG00000049727	#N/A	1.46854e-07	2.71431
CENPK	Centromere protein K	6.31994e-05	2.71211
DHCR24	Delta(24)-sterol reductase	4.7901e-08	2.70927
SQLE	Squalene monooxygenase	5.5608e-07	2.70904
XIRP1	Xin actin binding repeat containing 1	0.000400051	2.69117
RAD51	DNA repair protein RAD51 homolog 1	1.18647e-05	2.689
ENSCAFG00000034152	#N/A	1.51549e-28	2.68832
EGR2	Early growth response 2	3.63441e-17	2.66535
IL2	Interleukin-2	9.47389e-06	2.66394
SLC25A48	Solute carrier family 25 member 48	2.55885e-05	2.66129
ZBTB32	Uncharacterized protein	1.90649e-15	2.65752
EPOP	Elongin BC and polycomb repressive complex 2 associated protein	6.41514e-28	2.65665
CISH	Cytokine-inducible SH2-containing protein	6.92846e-12	2.64507
RAD51AP1	RAD51 associated protein 1	2.65155e-06	2.64091
ENSCAFG00000030087	PCNA-associated factor	8.5591e-06	2.62438
CD320	CD320 molecule	1.26486e-20	2.62165
CYP51A1	Cytochrome P450 family 51 subfamily A member 1	1.85956e-09	2.6206
LSS	Terpene cyclase/mutase family member	7.07283e-12	2.61825
RGS16	Regulator of G protein signaling 16	2.95173e-23	2.61728
NEURL3	Neuralized E3 ubiquitin protein ligase 3	9.84795e-16	2.60647
ADM5	Uncharacterized protein	2.84192e-06	2.60499
DIAPH3	Diaphanous related formin 3	9.9224e-06	2.58885
TGM2	Transglutaminase 2	1.19609e-05	2.58823
DLL4	Delta-like protein	2.91896e-12	2.5866
HELLS	Helicase, lymphoid specific	1.9846e-08	2.57764
MFSD2A	Major facilitator superfamily domain containing 2A	1.41665e-15	2.57409
TSPAN15	Tetraspanin 15	6.49985e-06	2.56489
NME1	Nucleoside diphosphate kinase A	1.22082e-14	2.56434
SRM	Spermidine synthase	2.93561e-20	2.5623
STRA6	Receptor for retinol uptake STRA6	1.94368e-12	2.55162
NR4A3	Uncharacterized protein	9.64941e-14	2.551
MCM10	Protein MCM10 homolog	3.83747e-08	2.5331
CTSW	Cathepsin W	2.00091e-07	2.5314
CENPT	Centromere protein T	6.4745e-05	2.51842
ENSCAFG00000003970	zf-4CXXC_R1 domain-containing protein	1.42054e-06	2.51825
DNPH1	2'-deoxynucleoside 5'-phosphate N-hydrolase 1	1.71313e-16	2.51753
CLEC2L	C-type lectin domain family 2 member L	3.50632e-05	2.50226
SLC1A2	Amino acid transporter	8.26871e-11	2.49988
EVC	EvC ciliary complex subunit 1	0.000144842	2.49875
ATF3	Activating transcription factor 3	2.33875e-29	2.48805
DUSP8	Dual specificity phosphatase 8	3.21916e-07	2.48798
IGFLR1	IGF like family receptor 1	1.08705e-11	2.48115
C1QL1	Complement C1q like 1	0.000111014	2.47213
ENSCAFG00000048782	#N/A	9.0764e-07	2.4646
CCL1	C-C motif chemokine	0.0125927	2.46427
USP43	Ubiquitin specific peptidase 43	0.000243969	2.45839
SRCIN1	SRC kinase signaling inhibitor 1	7.62326e-08	2.45787
CCDC85C	Coiled-coil domain containing 85C	9.03477e-06	2.44892
ATP1B1	Sodium/potassium-transporting ATPase subunit beta-1	1.5215e-06	2.43894
RAI14	Retinoic acid induced 14	2.29228e-05	2.43861
DHCR7	7-dehydrocholesterol reductase	2.34717e-08	2.41306
SV2C	Synaptic vesicle glycoprotein 2C	1.76528e-05	2.41161
TNFRSF18	TNF receptor superfamily member 18	5.15131e-13	2.40167
ADCY1	Adenylate cyclase type 1	0.00142919	2.39823
ADAM12	ADAM metallopeptidase domain 12	0.000896377	2.39466
ICAM5	Intercellular adhesion molecule 5	0.00441633	2.38794
EPHA2	Receptor protein-tyrosine kinase	2.09172e-05	2.38026
PDCD1	Programmed cell death 1	4.35571e-15	2.36419
EHF	ETS domain-containing transcription factor	0.00033184	2.35525
ENSCAFG00000046770	Uncharacterized protein	8.97503e-10	2.35468
SLC38A5	Solute carrier family 38 member 5	2.6742e-08	2.35408
DCTPP1	dCTP pyrophosphatase 1	1.15063e-12	2.35152
PTGES2	Microsomal prostaglandin E synthase 2	1.06169e-12	2.34692
AMBN	Ameloblastin	0.000450297	2.34391
IL12RB2	Interleukin 12 receptor subunit beta 2	1.9309e-05	2.34214
FASN	3-hydroxyacyl-[acyl-carrier-protein] dehydratase	4.99734e-19	2.33674
TMEM132B	Transmembrane protein 132B	8.76662e-10	2.33312
EZH2	Histone-lysine N-methyltransferase EZH2	4.24847e-22	2.3306
LRAT	Lecithin retinol acyltransferase	2.76721e-07	2.33042
ENSCAFG00000013158	zf-4CXXC_R1 domain-containing protein	1.40285e-07	2.32887
ANKLE1	Ankyrin repeat and LEM domain containing 1	4.03089e-08	2.31279
ENSCAFG00000029127	#N/A	0.00011398	2.27709
ENSCAFG00000048383	#N/A	2.04572e-11	2.27551
ACAT2	Acetyl-CoA acetyltransferase 2	6.42286e-08	2.25967
UHRF1	RING-type E3 ubiquitin transferase	7.49041e-08	2.25708
TERT	Telomerase reverse transcriptase	6.21752e-11	2.25583
BATF3	Basic leucine zipper ATF-like transcription factor 3	1.56517e-07	2.25451
ENSCAFG00000048282	Fatty acid hydroxylase domain-containing protein	0.00363197	2.25445
IGSF9B	Immunoglobulin superfamily member 9B	0.00752315	2.25121
ENSCAFG00000043115	Uncharacterized protein	4.45085e-08	2.24084
OSBPL5	Oxysterol-binding protein	1.83192e-06	2.23708
KCNK13	Potassium two pore domain channel subfamily K member 13	0.00394648	2.23634
IKZF4	IKAROS family zinc finger 4	6.88782e-09	2.23623
MSMO1	Fatty acid hydroxylase domain-containing protein	9.6613e-06	2.23604
ENSCAFG00000020623	#N/A	9.05658e-19	2.23559
UBE2C	Ubiquitin conjugating enzyme E2 C	6.59986e-06	2.22935
ANKRD6	Ankyrin repeat domain 6	1.31856e-08	2.2224
E2F8	E2F transcription factor 8	6.44519e-05	2.22235
CDK6	Cyclin dependent kinase 6	5.7134e-18	2.22188
AEN	Apoptosis enhancing nuclease	6.0296e-15	2.21461
JPH1	Junctophilin	0.000737271	2.20603
RECQL4	#N/A	2.74849e-29	2.20211
CPT1C	Carnitine palmitoyltransferase 1C	3.67678e-05	2.19549
KIF26B	Kinesin family member 26B	1.41427e-06	2.18958
ENSCAFG00000002916	Uncharacterized protein	1.39613e-11	2.18856
CXCL10	C-X-C motif chemokine 10	0.000735983	2.1885
ZNF367	Zinc finger protein 367	2.35775e-12	2.1836
ENSCAFG00000004124	Nucleoside diphosphate kinase	1.97797e-07	2.17831
MCM3	DNA helicase	1.09254e-07	2.17701
FOSL1	FOS like 1, AP-1 transcription factor subunit	2.09221e-06	2.17571
EGR1	Early growth response protein	3.27236e-08	2.17369
FUT1	L-Fucosyltransferase	3.97945e-08	2.16872
MCM2	DNA replication licensing factor MCM2	4.80817e-08	2.16659
CENPH	Centromere protein H	3.75686e-06	2.16575
DNER	Delta/notch like EGF repeat containing	0.000735332	2.16536
DLGAP5	DLG associated protein 5	0.00129658	2.16525
GCAT	Glycine C-acetyltransferase	5.81098e-07	2.15558
TM7SF2	Transmembrane 7 superfamily member 2	8.78321e-07	2.15371
ENSCAFG00000014195	SCHIP-1 domain-containing protein	6.95828e-05	2.15277
CCN1	Cellular communication network factor 1	1.78177e-05	2.1471
ENSCAFG00000029514	Uncharacterized protein	0.000182876	2.14538
HMGCS1	3-hydroxy-3-methylglutaryl coenzyme A synthase	3.94974e-06	2.12188
ENSCAFG00000042314	#N/A	0.000455806	2.11577
SUCNR1	Succinate receptor 1	0.00782365	2.11557
TLCD1	TLC domain containing 1	7.07873e-08	2.113
ORC6	Origin recognition complex subunit 6	7.35976e-06	2.11256
SLC6A17	Transporter	0.000188104	2.11203
ATP8B1	Phospholipid-transporting ATPase	5.2296e-06	2.10721
IL17A	Interleukin 17A	0.00804897	2.10667
IFT57	Intraflagellar transport protein 57 homolog	3.90019e-07	2.1015
ENSCAFG00000047783	T-complex protein 1 subunit eta	0.000303873	2.09685
NFATC4	Nuclear factor of activated T cells 4	1.65836e-05	2.08824
CCNA2	Cyclin-A2	8.08449e-05	2.07738
NCAPG	Non-SMC condensin I complex subunit G	2.28188e-05	2.07659
GAP43	Axonal membrane protein GAP-43	0.000301062	2.07436
CEP72	Centrosomal protein 72	2.93169e-18	2.07386
PTGS2	Cyclooxygenase-2	0.00448747	2.07209
SOCS2	Suppressor of cytokine signaling 2	2.55386e-06	2.07018
ENSCAFG00000031151	Sm protein F	5.78298e-06	2.06934
CCL8	C-C motif chemokine 8	2.79801e-05	2.06732
ERN2	Endoribonuclease	5.74652e-07	2.06559
ENSCAFG00000030077	Uncharacterized protein	0.0119694	2.06254
ENSCAFG00000045543	#N/A	2.5231e-05	2.05742
FOXP4	Forkhead box P4	5.47345e-18	2.05263
WSCD2	WSC domain containing 2	0.000371233	2.05051
EPAS1	Endothelial PAS domain protein 1	8.24696e-05	2.05007
FDPS	Farnesyl diphosphate synthase	1.3945e-12	2.04254
SLC35F2	Solute carrier family 35 member F2	1.18667e-08	2.03924
ENSCAFG00000046836	#N/A	7.82956e-11	2.03623
F5	Coagulation factor V	4.56007e-08	2.03534
ENSCAFG00000029682	CUPID domain-containing protein	3.49747e-05	2.03468
TFPI	Tissue factor pathway inhibitor	0.00666069	2.03433
SOCS1	Suppressor of cytokine signaling 1	8.96054e-11	2.03403
MORN2	MORN repeat containing 2	5.04963e-05	2.02496
ENSCAFG00000044395	Uncharacterized protein	0.00997938	2.02337
ENSCAFG00000047248	#N/A	8.53513e-07	2.02204
KIF22	Kinesin-like protein	1.20025e-05	2.01979
KIF18B	Kinesin-like protein	9.34554e-07	2.01351
FBLL1	Fibrillarin like 1	0.00171521	2.01207
SPC24	Kinetochore protein Spc24	0.000508405	2.00308
NSDHL	3Beta_HSD domain-containing protein	2.43583e-08	2.00135
ENSCAFG00000024864	Uncharacterized protein	7.04399e-10	2.00109
ENSCAFG00000006911	#N/A	7.5267e-11	1.99965
TNIP3	TNFAIP3 interacting protein 3	0.000769178	1.99955
TOX2	TOX high mobility group box family member 2	6.28619e-07	1.99561
PSAT1	Phosphoserine aminotransferase	4.30624e-10	1.99187
ENSCAFG00000049365	Uncharacterized protein	2.35656e-07	1.98825
CTH	Cystathionine gamma-lyase	2.36579e-05	1.98692
FBP1	Fructose-bisphosphatase	0.00138972	1.98197
CCL5	C-C motif chemokine 5	1.19797e-06	1.98174
CHAC1	Gamma-glutamylcyclotransferase	4.97035e-08	1.97945
SLC6A9	Sodium- and chloride-dependent glycine transporter 1	5.17935e-08	1.97606
ENSCAFG00000005851	Malate dehydrogenase	1.02508e-05	1.97606
ENSCAFG00000041961	Uncharacterized protein	0.0127484	1.97423
CREB3L1	cAMP responsive element binding protein 3 like 1	0.0126458	1.97019
HJURP	Holliday junction recognition protein	0.000169104	1.96911
ENSCAFG00000047655	#N/A	3.63023e-10	1.96511
IL27	Interleukin 27	3.70704e-08	1.95793
ENSCAFG00000032158	Uncharacterized protein	0.00495567	1.9518
TMEM198	DUF4203 domain-containing protein	3.0182e-08	1.94827
HK2	Hexokinase	3.70597e-06	1.94473
ENSCAFG00000031923	HSR domain-containing protein	6.13886e-05	1.94443
NCAPG2	Non-SMC condensin II complex subunit G2	1.48876e-07	1.94265
ENSCAFG00000010865	60 kDa chaperonin	2.44582e-09	1.92782
ENSCAFG00000023585	Uncharacterized protein	0.0121833	1.92154
MAPK13	Mitogen-activated protein kinase 13	0.00841588	1.91996
ERCC6L	ERCC excision repair 6 like, spindle assembly checkpoint helicase	0.00329858	1.91979
PM20D1	Peptidase M20 domain containing 1	0.000105415	1.919
IL36G	Uncharacterized protein	0.000177523	1.91856
NREP	Neuronal protein 3.1	0.00304863	1.91721
ENSCAFG00000008661	Tubulin alpha chain	2.49018e-05	1.91476
DNA2	DNA replication ATP-dependent helicase/nuclease	0.000747284	1.9146
FAM71B	Family with sequence similarity 71 member B	0.00298311	1.91448
MAF	Transcription factor Maf	0.000850809	1.91365
CTLA4	Cytotoxic T-lymphocyte protein 4	5.55663e-08	1.91287
DEPDC1B	Very-long-chain 3-oxoacyl-CoA synthase	4.28923e-05	1.90765
PGF	Placental growth factor	8.29464e-09	1.90341
CDCA2	Cell division cycle associated 2	0.000611621	1.90013
GTSE1	G2 and S-phase expressed 1	3.39458e-06	1.89798
PLK4	Polo-like kinase 4	0.000420355	1.89609
FZD10	Frizzled class receptor 10	0.00598984	1.89539
WDR77	WD_REPEATS_REGION domain-containing protein	5.46576e-17	1.89273
FKBP4	Peptidylprolyl isomerase	2.83416e-13	1.89079
FCER2	Fc fragment of IgE receptor II	1.97516e-05	1.88208
ENSCAFG00000045935	#N/A	5.18831e-10	1.87975
CNIH2	Cornichon family AMPA receptor auxiliary protein 2	0.00220817	1.87914
ENSCAFG00000001830	Uncharacterized protein	4.36454e-06	1.87777
NOVA2	NOVA alternative splicing regulator 2	0.00508692	1.86601
DPP4	Dipeptidyl peptidase 4	0.00139425	1.86098
BYSL	Bystin like	3.2032e-11	1.86007
CCND2	Cyclin D2	1.62636e-09	1.85593
ART3	NAD(P)(+)--arginine ADP-ribosyltransferase	1.08327e-08	1.85353
C1QBP	Complement component 1 Q subcomponent-binding protein, mitochondrial	9.23252e-12	1.85269
ENSCAFG00000042256	#N/A	0.00121685	1.84968
FDFT1	Squalene synthase	5.54546e-07	1.84537
RANBP1	RAN binding protein 1	8.71603e-11	1.84513
VPS37D	VPS37D subunit of ESCRT-I	0.00963838	1.84037
ENSCAFG00000005164	RRM domain-containing protein	0.00439631	1.84011
IMPDH2	Inosine-5'-monophosphate dehydrogenase	1.18597e-09	1.83959
ENSCAFG00000046000	#N/A	0.000127652	1.82645
BAG3	BAG cochaperone 3	9.20791e-07	1.82381
GSTCD	Glutathione S-transferase C-terminal domain-containing protein	1.68472e-05	1.82261
ENSCAFG00000016482	Uncharacterized protein	7.1426e-05	1.82135
PLAU	Urokinase-type plasminogen activator	2.01112e-05	1.82075
ENSCAFG00000043922	Uncharacterized protein	0.0100183	1.81708
ENSCAFG00000045575	#N/A	0.00522631	1.81474
SPAG5	Sperm associated antigen 5	0.000187648	1.81168
KSR2	Kinase suppressor of ras 2	6.36292e-05	1.8035
LRRTM2	Leucine rich repeat transmembrane neuronal 2	0.0128659	1.79875
ENSCAFG00000008236	Rho-GAP domain-containing protein	2.09102e-05	1.79555
ENSCAFG00000029830	Uncharacterized protein	0.000311664	1.79217
DDX21	RNA helicase	4.60049e-08	1.7915
HSPH1	Heat shock protein family H (Hsp110) member 1	1.90231e-06	1.79056
ENSCAFG00000048374	#N/A	0.000565258	1.79017
ENSCAFG00000046266	#N/A	2.36338e-05	1.78631
ENSCAFG00000010539	Cystathionine beta-synthase	6.9707e-07	1.78047
HMGCR	3-hydroxy-3-methylglutaryl coenzyme A reductase	8.56483e-06	1.78039
GDPD5	Glycerophosphodiester phosphodiesterase domain containing 5	2.07673e-06	1.77729
RRAS2	RAS related 2	4.10165e-07	1.77726
ENSCAFG00000013035	Ig-like domain-containing protein	0.00710642	1.7751
CEP89	Centrosomal protein 89	5.60364e-07	1.77468
ARMC6	Armadillo repeat containing 6	8.58781e-15	1.7739
ENSCAFG00000013515	Malate dehydrogenase	2.43347e-07	1.77386
CENPU	Centromere protein U	0.000676315	1.77377
RNF222	Ring finger protein 222	0.00913457	1.77276
TTC39B	Tetratricopeptide repeat protein 39B	6.52271e-06	1.77198
GNB5	G protein subunit beta 5	1.14766e-07	1.77174
ENSCAFG00000030164	Thioredoxin	2.16412e-11	1.76516
TOP2A	DNA topoisomerase 2	0.000242828	1.76432
THEM4	Thioesterase superfamily member 4	0.000131525	1.76023
HSP90AB1	HATPase_c domain-containing protein	1.34799e-09	1.75841
DIP2C	Disco interacting protein 2 homolog C	0.00130405	1.75772
BCL2L1	Apoptosis regulator Bcl-X	1.33866e-15	1.75115
ENSCAFG00000046649	#N/A	0.00267539	1.75035
METTL1	tRNA (guanine-N(7)-)-methyltransferase	2.18722e-07	1.74821
IL1A	Interleukin-1 alpha	2.39428e-05	1.7445
SHMT2	Serine hydroxymethyltransferase	3.60796e-11	1.74425
TEAD3	TEA domain transcription factor 3	0.000680493	1.74238
UBE2S	Ubiquitin conjugating enzyme E2 S	3.17145e-12	1.73791
BGN	Biglycan	0.000767652	1.73476
MCAT	Malonyl-CoA-acyl carrier protein transacylase	1.63701e-08	1.73408
ENSCAFG00000010702	#N/A	8.72737e-05	1.72988
HMGB3	High mobility group box 3	0.000610317	1.72818
TTC27	Tetratricopeptide repeat protein 27	1.28759e-07	1.72801
DDIAS	DNA damage induced apoptosis suppressor	0.00353522	1.72618
SLC6A18	Transporter	0.00314184	1.72595
ENSCAFG00000046466	Sm domain-containing protein	3.14897e-06	1.72517
ENSCAFG00000018448	Uncharacterized protein	0.00704035	1.72339
MXRA5	Matrix remodeling associated 5	0.00748205	1.72189
COQ7	5-demethoxyubiquinone hydroxylase, mitochondrial	2.21979e-05	1.71989
MIS18A	MIS18 kinetochore protein A	0.00199899	1.71751
ZNF697	Zinc finger protein 697	0.000607364	1.7165
SLC5A6	Solute carrier family 5 member 6	1.26323e-06	1.71543
MYBBP1A	MYB binding protein 1a	5.8029e-19	1.71515
B4GALNT4	Beta-1,4-N-acetylgalactosaminyltransferase	0.00398069	1.71097
ENSCAFG00000012275	Polysacc_synt_4 domain-containing protein	0.011254	1.71086
PPP1R14B	Protein phosphatase 1 regulatory inhibitor subunit 14B	5.67707e-12	1.70821
MRTO4	Ribosome assembly factor mrt4	1.11731e-08	1.70667
DYNLRB2	Dynein light chain roadblock	0.000359977	1.70573
MCM6	DNA helicase	8.98186e-06	1.70436
ENSCAFG00000041500	#N/A	0.00373248	1.69736
PAK1IP1	PAK1 interacting protein 1	1.9165e-07	1.69697
KIF11	Kinesin family member 11	0.000683311	1.69459
FAM189A2	Family with sequence similarity 189 member A2	0.0113389	1.69305
RSL1D1	Ribosomal L1 domain containing 1	8.54175e-07	1.69209
RRS1	Ribosome biogenesis regulatory protein	7.30153e-11	1.69206
COL9A2	Collagen type IX alpha 2 chain	0.00501435	1.69033
ENSCAFG00000010097	Nucleophosmin	6.85057e-05	1.68964
ENSCAFG00000032363	Thioredoxin domain-containing protein	3.4733e-08	1.6881
ENSCAFG00000048541	MICOS complex subunit	0.00109486	1.68533
CDK2AP1	Cyclin-dependent kinase 2-associated protein	3.41073e-06	1.68318
LYAR	Ly1 antibody reactive	4.14044e-06	1.6829
ENSCAFG00000033349	#N/A	0.00568032	1.68258
BEGAIN	Brain enriched guanylate kinase associated	1.99837e-06	1.68153
ENSCAFG00000041441	#N/A	0.000420934	1.6807
TRIB3	Tribbles pseudokinase 3	7.6579e-07	1.67544
DYNC2LI1	Cytoplasmic dynein 2 light intermediate chain 1	0.0100277	1.67476
EFCAB11	EF-hand calcium binding domain 11	0.000593364	1.67309
RAB19	RAB19, member RAS oncogene family	2.02259e-05	1.66884
BRIP1	BRCA1 interacting protein C-terminal helicase 1	0.0010341	1.66562
CDC20	Cell division cycle 20	8.57901e-10	1.66378
CELF4	RRM domain-containing protein	3.40655e-12	1.65777
IFFO2	IF rod domain-containing protein	1.39588e-05	1.65329
LRRC49	Leucine rich repeat containing 49	0.0115685	1.65324
PTGIR	Prostaglandin I2 receptor	0.000942365	1.65294
GRWD1	Glutamate rich WD repeat containing 1	4.57606e-13	1.65158
FBL	Fibrillarin	1.04645e-09	1.64965
ASB2	Ankyrin repeat and SOCS box containing 2	0.000118003	1.64722
SLC19A2	Thiamine transporter 1	2.37134e-06	1.64391
DSN1	DSN1 component of MIS12 kinetochore complex	3.45592e-07	1.64261
CHEK1	CHK1 checkpoint homolog	0.00131638	1.64146
MTHFD1L	Formyltetrahydrofolate synthetase	8.40299e-09	1.64089
ENSCAFG00000046394	Thymidylat_synt domain-containing protein	2.03485e-05	1.64028
ATP5MC1	ATP synthase membrane subunit c locus 1	2.88816e-09	1.64001
ENSCAFG00000041692	#N/A	0.000316049	1.63782
HSPBP1	HSPA (Hsp70) binding protein 1	6.6667e-16	1.6373
ENSCAFG00000023594	Uncharacterized protein	6.76017e-06	1.6372
RALA	Small monomeric GTPase	8.60844e-08	1.6336
ENSCAFG00000008648	#N/A	0.000152262	1.6317
TIPIN	TIMELESS-interacting protein	1.55124e-08	1.63146
IL15RA	Interleukin 15 receptor subunit alpha	1.86227e-09	1.63
MAFF	MAF bZIP transcription factor F	1.35642e-06	1.62424
NPM1	Nucleophosmin	1.89928e-07	1.62079
SHCBP1	SHC binding and spindle associated 1	0.000212869	1.62069
STEAP4	STEAP4 metalloreductase	0.000159751	1.61934
DIMT1	rRNA adenine N(6)-methyltransferase	3.76862e-06	1.61777
ENSCAFG00000014649	Uncharacterized protein	0.00083395	1.61611
ENSCAFG00000000532	#N/A	0.000264145	1.61313
MACROH2A2	Core histone macro-H2A	0.000119244	1.61155
PFKP	Phosphofructokinase, platelet	1.57824e-09	1.61069
SLC1A5	Amino acid transporter	3.79122e-13	1.60804
ENSCAFG00000044137	Uncharacterized protein	2.21645e-05	1.60395
STX1A	Syntaxin 1A	8.03921e-05	1.59735
SERPINF1	Serpin family F member 1	1.14005e-10	1.59662
ENSCAFG00000043791	Ribosomal_S5_C domain-containing protein	0.00047356	1.59521
EPN2	Epsin 2	0.00513286	1.59474
CHRNB2	Cholinergic receptor nicotinic beta 2 subunit	0.00592004	1.59423
ZNF593	Zinc finger protein 593	1.78298e-09	1.59371
CTTN	Cortactin	4.57003e-05	1.5905
ENSCAFG00000007942	L-lactate dehydrogenase	0.00423283	1.58636
ENSCAFG00000049003	#N/A	2.06285e-05	1.58569
ENOPH1	Enolase-phosphatase E1	1.76992e-06	1.58543
TYMS	Thymidylate synthase	0.000133381	1.58482
TTK	TTK protein kinase	0.00366194	1.58383
PRADC1	Protease associated domain containing 1	3.04634e-06	1.5809
PRMT1	Protein arginine methyltransferase 1	4.11295e-11	1.57705
LIF	Leukemia inhibitory factor	0.00202971	1.57655
CCNF	Cyclin-F	5.06037e-05	1.57399
ROR2	Receptor tyrosine kinase like orphan receptor 2	0.00162791	1.5728
PPP1R26	Protein phosphatase 1 regulatory subunit 26	9.04876e-11	1.57253
RFC4	Replication factor C subunit 4	0.000260102	1.57189
TIMM8A	Mitochondrial import inner membrane translocase subunit	4.15874e-05	1.57125
BCAT2	Branched-chain-amino-acid aminotransferase	2.71292e-08	1.56899
FOSB	Protein fosB	0.00686739	1.56883
ENSCAFG00000046815	Uncharacterized protein	2.28488e-05	1.56745
ENSCAFG00000005091	U1 small nuclear ribonucleoprotein A	5.40727e-12	1.56513
SETBP1	SET binding protein 1	6.05305e-07	1.56281
ENSCAFG00000029421	G_PROTEIN_RECEP_F1_2 domain-containing protein	0.00196042	1.56113
VDR	1,25-dihydroxyvitamin D3 receptor	0.000141916	1.56089
CCT8	CCT-theta	1.27952e-08	1.55679
MCOLN2	PKD_channel domain-containing protein	0.000115588	1.55286
ENSCAFG00000041427	Uncharacterized protein	2.25321e-18	1.54767
PA2G4	Proliferation-associated 2G4	4.8122e-07	1.54562
CHAF1B	Chromatin assembly factor 1 subunit B	5.96111e-05	1.54534
CCT2	CCT-beta	7.75046e-07	1.54227
TRAF1	TNF receptor associated factor 1	9.56922e-13	1.54197
TPX2	TPX2 microtubule nucleation factor	6.01309e-05	1.54122
ACOT7	Acyl-CoA thioesterase 7	0.00106591	1.54098
RTKN2	Rhotekin 2	0.0111529	1.53897
CFAP36	Cilia- and flagella-associated protein 36	8.60082e-05	1.53889
UBE2T	#N/A	6.019e-05	1.53826
PUS7	Pseudouridine synthase 7	8.31551e-08	1.53737
RARRES1	Retinoic acid receptor responder 1	2.01568e-05	1.53658
ENSCAFG00000006508	rRNA adenine N(6)-methyltransferase	2.92772e-05	1.53602
ENSCAFG00000006566	G-patch domain-containing protein	0.00340951	1.53552
NOC4L	Nucleolar complex associated 4 homolog	5.99195e-12	1.53344
TNFSF8	TNF superfamily member 8	0.000165985	1.53321
CDK5R1	Cyclin-dependent kinase 5 activator	1.40747e-05	1.52987
FANCM	FA complementation group M	0.00262626	1.5293
FGFR1	Fibroblast growth factor receptor	0.00446569	1.52901
HSPB1	Heat shock 27 kDa protein	2.2033e-06	1.52619
EFNB2	Ephrin B2	0.00171398	1.52435
EIF2B3	Eukaryotic translation initiation factor 2B subunit gamma	2.28543e-06	1.52385
MTARC1	Mitochondrial amidoxime reducing component 1	0.00760086	1.52125
DOC2B	Double C2-like domain-containing protein	0.00345493	1.51858
SNX9	Sorting nexin 9	0.000168961	1.51643
TK1	Thymidine kinase	0.000525839	1.51538
UTP4	UTP4 small subunit processome component	5.64071e-06	1.51272
MRI1	Methylthioribose-1-phosphate isomerase	1.48423e-11	1.51185
ENSCAFG00000014077	CCT-beta	5.46215e-05	1.51151
TOMM5	Uncharacterized protein	0.00211383	1.51118
PC	Pyruvate carboxylase	2.4082e-09	1.51053
ACOXL	Acyl-coenzyme A oxidase	0.00791749	1.51019
KCNJ14	Uncharacterized protein	0.00205332	1.51004
GINS4	DNA replication complex GINS protein SLD5	0.00310613	1.50966
ENSCAFG00000043646	Uncharacterized protein	9.21445e-05	1.50874
LDLR	Low density lipoprotein receptor	0.0107228	1.5066
SLC12A5	Solute carrier family 12 member 5	0.000220727	1.50556
GBP1	GB1/RHD3-type G domain-containing protein	0.000489956	1.50447
ENSCAFG00000041009	Sm protein F	0.00134786	1.50384
IL2RB	High affinity IL-2 receptor subunit beta	7.65829e-05	1.50242
VARS1	Valyl-tRNA synthetase	2.40977e-17	1.49996
REEP2	Receptor expression-enhancing protein	8.13114e-05	1.49886
APEX1	DNA-(apurinic or apyrimidinic site) endonuclease	4.88283e-10	1.49843
ETHE1	ETHE1 persulfide dioxygenase	1.25906e-05	1.49838
ECT2	Epithelial cell transforming 2	0.00546351	1.49677
ENSCAFG00000005880	Nucleophosmin	3.3568e-06	1.4955
ENSCAFG00000049617	HIG1 domain-containing protein	0.000614971	1.49503
ENSCAFG00000044852	NTP_transferase domain-containing protein	2.59441e-05	1.4949
INHBA	Inhibin subunit beta A	0.00144849	1.49364
ENSCAFG00000016319	40S_SA_C domain-containing protein	0.00216823	1.49328
ENSCAFG00000029652	CCHC-type domain-containing protein	0.000340492	1.49202
ENSCAFG00000008287	Protein kinase domain-containing protein	4.0071e-06	1.49087
CDT1	Chromatin licensing and DNA replication factor 1	4.32885e-07	1.48925
CHAF1A	Chromatin assembly factor 1 subunit A	2.06374e-05	1.48759
GPR171	G protein-coupled receptor 171	0.00353562	1.48404
ENSCAFG00000045001	Uncharacterized protein	7.79951e-05	1.48196
ABCC4	ATP binding cassette subfamily C member 4	0.012851	1.48045
INSIG1	Insulin-induced gene protein	0.000216672	1.47985
MRPL51	39S ribosomal protein L51, mitochondrial	1.75749e-05	1.47933
SGO1	Shugoshin 1	3.98281e-05	1.47839
ESPL1	Separase	9.53478e-06	1.4721
ENSCAFG00000025589	Uncharacterized protein	0.00332807	1.47055
CENPA	Centromere protein A	0.00184107	1.46915
CCT5	CCT-epsilon	1.46835e-06	1.46782
RAB38	RAB38, member RAS oncogene family	0.0054176	1.4674
NOP58	NOP58 ribonucleoprotein	3.34664e-05	1.46726
CCNB2	Cyclin N-terminal domain-containing protein	0.00847826	1.46669
ENSCAFG00000016551	Prefoldin subunit 4	0.000108527	1.46369
FABP3	Fatty acid binding protein 3	0.000112361	1.46323
ENSCAFG00000031771	THAP-type domain-containing protein	0.0035645	1.4627
TLNRD1	Talin rod domain containing 1	0.00221396	1.46158
YRDC	YrdC N6-threonylcarbamoyltransferase domain containing	7.37568e-17	1.46066
CRIP2	Cysteine rich protein 2	1.76936e-06	1.45691
NIBAN1	Niban apoptosis regulator 1	0.000122353	1.45638
TIMM10	Translocase of inner mitochondrial membrane 10	6.84368e-07	1.4546
NOL6	Nucleolar protein 6	4.29849e-11	1.45454
CYCS	Cytochrome c	3.96888e-07	1.45419
RUVBL1	RuvB-like helicase	1.09241e-06	1.454
RBL1	RB transcriptional corepressor like 1	0.000495498	1.45258
FTSJ3	pre-rRNA processing protein FTSJ3	2.4457e-07	1.45255
PDCD2L	Programmed cell death 2 like	5.51175e-07	1.45192
ENSCAFG00000010555	60S ribosomal protein L4	0.00123214	1.45142
POLE	DNA polymerase epsilon catalytic subunit	3.1504e-05	1.44203
PALM2AKAP2	PALM2 and AKAP2 fusion	3.02468e-06	1.44196
RND3	Rho family GTPase 3	0.000654553	1.44145
PLEKHA4	Pleckstrin homology domain containing A4	0.00271183	1.439
NOP2	NOP2 nucleolar protein	5.27023e-08	1.43838
DKC1	PUA domain-containing protein	3.93788e-08	1.43649
PI3	Peptidase inhibitor 3	3.67931e-05	1.43524
NECAB3	N-terminal EF-hand calcium binding protein 3	2.70297e-06	1.43133
BOP1	#N/A	4.27668e-14	1.42542
DUSP5	Dual specificity protein phosphatase	2.62372e-06	1.42488
TMLHE	Epsilon-trimethyllysine 2-oxoglutarate dioxygenase	0.000698516	1.42291
ENSCAFG00000047045	Uncharacterized protein	6.25842e-05	1.42251
ENSCAFG00000041573	#N/A	0.00789112	1.41745
PARP2	Poly [ADP-ribose] polymerase	0.00248956	1.41456
SYNJ2	Phosphoinositide 5-phosphatase	0.000273665	1.4142
ASNS	Asparagine synthetase [glutamine-hydrolyzing]	0.000267229	1.41388
ENSCAFG00000030875	D-3-phosphoglycerate dehydrogenase	0.000540697	1.41342
SSB	Small RNA binding exonuclease protection factor La	7.79329e-06	1.41209
ENSCAFG00000047262	#N/A	2.07881e-05	1.41202
ENSCAFG00000041196	#N/A	0.000609511	1.40955
LSM7	LSM7 homolog, U6 small nuclear RNA and mRNA degradation associated	1.32832e-07	1.4047
ATIC	5-aminoimidazole-4-carboxamide ribonucleotide formyltransferase	1.32732e-05	1.40452
FEN1	Flap endonuclease 1	1.05188e-06	1.40328
ENSCAFG00000028896	#N/A	0.00138021	1.40196
SLC6A12	Sodium- and chloride-dependent betaine transporter	0.000119064	1.40193
PRELID3A	PRELI domain containing 3A	1.06869e-05	1.40101
ENSCAFG00000003969	Dihydrofolate reductase	0.00409968	1.39785
KIF23	Kinesin-like protein	0.00713046	1.39577
AKAP5	A-kinase anchoring protein 5	7.49865e-07	1.39414
ENSCAFG00000010023	Inorganic diphosphatase	0.00378554	1.39378
ENSCAFG00000019261	Uncharacterized protein	0.00156584	1.39181
TGFBR3	Transforming growth factor beta receptor 3	0.000164884	1.38614
DHODH	Dihydroorotate dehydrogenase (quinone), mitochondrial	3.53001e-05	1.38567
ENSCAFG00000048986	#N/A	0.0107049	1.38561
CARMIL3	Capping protein regulator and myosin 1 linker 3	0.00439059	1.38394
IQGAP3	IQ motif containing GTPase activating protein 3	0.00426194	1.38344
TMEM97	Transmembrane protein 97	0.000124452	1.38309
MSH2	DNA mismatch repair protein	0.00236543	1.38255
POLR3D	RNA polymerase III subunit D	1.87564e-08	1.38061
IL18R1	Interleukin 18 receptor 1	0.000204044	1.38044
ENSCAFG00000024588	T-complex protein 1 subunit eta	9.10925e-07	1.37796
CHPF	Hexosyltransferase	0.000294105	1.37755
ENSCAFG00000003956	Uncharacterized protein	2.44176e-06	1.3772
CDK4	Cyclin dependent kinase 4	3.58474e-07	1.37574
ENSCAFG00000044792	Uncharacterized protein	0.000146321	1.37572
MORN1	MORN repeat containing 1	0.00183799	1.37515
IFRD2	Uncharacterized protein	2.4523e-10	1.37488
ENSCAFG00000010494	60S acidic ribosomal protein P0	0.000957903	1.37426
RAN	GTP-binding nuclear protein Ran	1.28781e-07	1.37166
RANGRF	RAN guanine nucleotide release factor	4.02123e-09	1.37116
ENSCAFG00000017509	40S ribosomal protein S2	0.000614202	1.36964
ENSCAFG00000013905	40S ribosomal protein S2	3.61028e-11	1.36751
RRP12	Ribosomal RNA processing 12 homolog	1.65199e-08	1.36583
CD274	CD274 molecule	5.68837e-05	1.365
CDC25A	Protein-tyrosine-phosphatase	0.00108781	1.3649
EGR3	Early growth response 3	1.78511e-05	1.36324
IGSF3	Immunoglobulin superfamily member 3	0.000108219	1.36239
TTLL12	Tubulin tyrosine ligase like 12	1.65957e-10	1.36117
CENPN	Centromere protein N	0.00225706	1.36108
CDON	Cell adhesion associated, oncogene regulated	0.000791588	1.36036
ENSCAFG00000045619	WD_REPEATS_REGION domain-containing protein	0.000752891	1.35714
STOML2	PHB domain-containing protein	1.11491e-06	1.35683
CAMSAP3	#N/A	0.00135804	1.35626
RRP7	Ribosomal RNA processing 7 homolog	1.4608e-07	1.35597
SC5D	Sterol-C5-desaturase	4.8863e-06	1.35497
EIF2S1	Eukaryotic translation initiation factor 2 subunit 1	1.55782e-05	1.35441
TRMT61A	tRNA (adenine(58)-N(1))-methyltransferase catalytic subunit TRMT61A	4.21562e-07	1.35396
SLC7A5	Solute carrier family 7 member 5	1.58169e-06	1.35166
DES	Desmin	0.0123327	1.35133
ENSCAFG00000012507	Uncharacterized protein	0.00274564	1.35104
TCP1	CCT-alpha	1.74504e-05	1.35078
MYG1	MYG1 exonuclease	1.51691e-12	1.35052
SLC1A4	Solute carrier family 1 member 4	7.88496e-07	1.34918
ENSCAFG00000049519	#N/A	0.00860013	1.34916
ENSCAFG00000031706	Uncharacterized protein	0.00330999	1.34766
PHF19	#N/A	0.000518307	1.34753
ENO2	2-phospho-D-glycerate hydro-lyase	4.88178e-07	1.3473
GCNT2	Uncharacterized protein	1.09887e-07	1.34722
EBNA1BP2	EBNA1 binding protein 2	5.6902e-05	1.34702
HEMK1	HemK methyltransferase family member 1	3.41416e-09	1.34589
REXO2	RNA exonuclease 2	0.000192091	1.34521
ENSCAFG00000041221	#N/A	0.00756909	1.34432
ENSCAFG00000045133	Uncharacterized protein	2.71144e-05	1.34308
APRT	Adenine phosphoribosyltransferase	1.19323e-07	1.3407
ENSCAFG00000004589	Peptidyl-prolyl cis-trans isomerase	0.00157852	1.34052
TOMM7	Mitochondrial import receptor subunit TOM7 homolog	3.44087e-06	1.34022
TEX30	Testis expressed 30	0.000450194	1.33961
HGH1	#N/A	1.91214e-08	1.33847
MTHFD2	Methenyltetrahydrofolate cyclohydrolase	9.51711e-05	1.33655
RMDN3	Regulator of microtubule dynamics 3	1.27234e-12	1.33393
SNRPD1	Small nuclear ribonucleoprotein Sm D1	7.71178e-05	1.33342
DTYMK	dTMP kinase	1.02415e-08	1.33267
COQ10B	Polyketide_cyc domain-containing protein	9.35893e-06	1.33146
RAB39B	RAB39B, member RAS oncogene family	0.00171614	1.32957
ENSCAFG00000030829	Trifunctional purine biosynthetic protein adenosine-3	0.000177742	1.32708
FOXM1	Forkhead box M1	0.000931412	1.32372
SMC2	Structural maintenance of chromosomes protein	0.000657619	1.31929
ITGA3	Integrin subunit alpha 3	0.0118508	1.31673
CTPS2	CTP synthase	5.17832e-06	1.31612
SLC25A33	Solute carrier family 25 member 33	0.000347408	1.31605
CD226	CD226 molecule	0.0035859	1.31465
CMSS1	Cms1 ribosomal small subunit homolog	0.00170241	1.31324
ENSCAFG00000019472	40S ribosomal protein S2	2.30901e-09	1.31257
ENSCAFG00000048601	Ribosomal_S5_C domain-containing protein	0.0082265	1.31196
PAQR4	Progestin and adipoQ receptor family member 4	0.00279938	1.31162
MTFR2	Mitochondrial fission regulator 2	0.00376469	1.31074
HS6ST1	Heparan-sulfate 6-O-sulfotransferase	0.00422589	1.30896
PRDX4	Peroxiredoxin 4	0.000499096	1.30771
MYO1E	Myosin IE	0.000131757	1.30625
RBM28	RNA binding motif protein 28	6.20622e-06	1.30617
ENSCAFG00000030858	Prohibitin	0.00120336	1.3053
BCAT1	Branched-chain-amino-acid aminotransferase	1.13452e-06	1.3049
REX1BD	Required for excision 1-B domain containing	8.40257e-16	1.30297
ENSCAFG00000009673	#N/A	1.17264e-05	1.29877
CENPP	Centromere protein P	0.00433606	1.29824
HOMER2	WH1 domain-containing protein	0.000552495	1.29651
ENSCAFG00000023832	Uncharacterized protein	0.00708375	1.29584
ITGB3	Integrin beta	0.0029213	1.29374
HSP90AA1	Heat shock protein 90 alpha family class A member 1	8.67604e-11	1.29347
PHB	Prohibitin	1.62377e-05	1.29146
TRAF3IP2	TRAF3 interacting protein 2	0.000131008	1.29109
SREBF2	Sterol regulatory element binding transcription factor 2	6.6305e-07	1.29055
CCT4	T-complex protein 1 subunit delta	2.33676e-05	1.29042
ENSCAFG00000031852	HIG1 domain-containing protein	6.44522e-06	1.29038
RRP9	Ribosomal RNA processing 9, U3 small nucleolar RNA binding protein	2.86598e-10	1.29034
MAP2K3	Mitogen-activated protein kinase kinase 3	7.21967e-09	1.28906
ERH	Enhancer of rudimentary homolog	6.13172e-06	1.2889
ENSCAFG00000025814	#N/A	0.00726926	1.28876
ALDH18A1	Delta-1-pyrroline-5-carboxylate synthase	5.90139e-06	1.28826
ENSCAFG00000004288	#N/A	0.00180435	1.28819
NUDCD1	NudC domain-containing protein 1	0.000242107	1.28813
SIVA1	Apoptosis regulatory protein Siva	5.11741e-06	1.28766
MELK	Maternal embryonic leucine zipper kinase	0.00154777	1.28752
PSMB2	Proteasome subunit beta	6.51915e-09	1.28581
HSD17B7	3-keto-steroid reductase	0.00117667	1.28522
ENSCAFG00000048256	#N/A	0.000240269	1.28252
PSMA2	Proteasome subunit alpha type	7.84629e-05	1.28175
TLE2	TLE family member 2, transcriptional corepressor	0.00169128	1.28171
MATK	Tyrosine-protein kinase	0.00596892	1.28062
TROAP	Trophinin associated protein	0.000453529	1.279
GPRIN1	G protein regulated inducer of neurite outgrowth 1	4.51701e-05	1.27878
CCL7	C-C motif chemokine	0.00189764	1.27864
ARID5A	AT-rich interaction domain 5A	4.18141e-07	1.27691
MASTL	Serine/threonine-protein kinase greatwall	0.0050704	1.27643
PELP1	Modulator of non-genomic activity of estrogen receptor	1.3273e-14	1.27494
PSMD14	26S proteasome regulatory subunit RPN11	1.19745e-06	1.27156
CDKN1A	Cyclin dependent kinase inhibitor 1A	0.000603874	1.27112
ENSCAFG00000014444	Uncharacterized protein	0.000230963	1.27098
MRPS12	Mitochondrial ribosomal protein S12	2.32045e-06	1.26935
ENSCAFG00000012123	GTP-binding nuclear protein Ran	0.0125345	1.26899
ENSCAFG00000016129	eIF-5a domain-containing protein	4.67768e-11	1.26717
ENSCAFG00000044731	Uncharacterized protein	0.000770131	1.267
HSPA4	Heat shock 70 kDa protein 4	2.09387e-05	1.26205
ENSCAFG00000001959	#N/A	1.83754e-07	1.26123
NCAPH	Condensin complex subunit 2	6.18515e-11	1.26031
GNPNAT1	Glucosamine 6-phosphate N-acetyltransferase	1.45687e-06	1.25906
PRIM2	DNA primase large subunit	0.0010185	1.25874
GSPT1	G1 to S phase transition 1	2.59017e-05	1.2586
MTHFD1	C-1-tetrahydrofolate synthase, cytoplasmic	2.25894e-06	1.25777
BRIX1	Brix domain-containing protein 2	0.000129386	1.25587
TFDP1	Transcription factor	7.31959e-07	1.25547
KLHL31	Kelch like family member 31	0.000770358	1.25444
POLR1C	DNA-directed RNA polymerases I and III subunit RPAC1	9.85928e-05	1.2533
CDR2L	Cerebellar degeneration related protein 2 like	0.00613666	1.25322
UST	Uronyl 2-sulfotransferase	0.00422506	1.25123
ENSCAFG00000024768	Peptidylprolyl isomerase	0.00125613	1.25059
ENSCAFG00000003032	Proteasome chain 13	1.17111e-07	1.25001
FARSB	Phenylalanyl-tRNA synthetase beta subunit	0.000111613	1.24986
NME7	Nucleoside diphosphate kinase 7	0.00257789	1.24689
LOXL1	Lysyl oxidase homolog	0.00611304	1.24669
KIF24	Kinesin family member 24	0.00137046	1.24627
WDR12	Ribosome biogenesis protein WDR12	0.000223942	1.24617
ENSCAFG00000029162	Methyltransf_11 domain-containing protein	9.24094e-06	1.24556
QTRT1	Queuine tRNA-ribosyltransferase catalytic subunit 1	5.55969e-06	1.24514
CCNE1	Cyclin E1	0.00645628	1.245
TOX	Thymocyte selection associated high mobility group box	0.000786577	1.24462
MCM4	DNA helicase	0.000333207	1.24423
ENSCAFG00000047685	Uncharacterized protein	0.000202678	1.24258
ENSCAFG00000044761	T-complex protein 1 subunit beta	0.00528893	1.24253
FZD9	Frizzled class receptor 9	0.000409633	1.24238
PTRH1	Peptidyl-tRNA hydrolase 1 homolog	8.21822e-08	1.24144
ENSCAFG00000045380	TOX high mobility group box family member 4	0.00610971	1.24006
ENSCAFG00000005812	Uncharacterized protein	1.14176e-05	1.23931
NOP10	Nucleolar protein 10	0.00012843	1.23747
FKBP3	Peptidylprolyl isomerase	0.000122151	1.23732
POP1	POP1 homolog, ribonuclease P/MRP subunit	1.1313e-05	1.23532
CEP41	Centrosomal protein 41	0.000976078	1.23514
PSMA5	Proteasome subunit alpha type	7.17193e-06	1.23509
MRRF	Mitochondrial ribosome recycling factor	1.54803e-05	1.23306
SLC41A1	Solute carrier family 41 member 1	9.38099e-07	1.23166
RBFOX2	RNA binding fox-1 homolog 2	1.15751e-05	1.23081
KIFC1	Kinesin-like protein	6.44843e-06	1.22859
SLIRP	SRA stem-loop interacting RNA binding protein	1.51352e-05	1.22671
EIF3I	Eukaryotic translation initiation factor 3 subunit I	4.47517e-06	1.22625
GTPBP4	Nucleolar GTP-binding protein 1	4.55258e-09	1.22613
ENSCAFG00000008879	T-complex protein 1 subunit eta	2.52492e-08	1.22604
SERPINB9	Serpin family B member 9	0.000919265	1.22478
MID2	RING-type E3 ubiquitin transferase	0.000992866	1.22415
HSPA9	75 kDa glucose-regulated protein	5.19748e-07	1.22403
BZW2	Basic leucine zipper and W2 domains 2	3.6919e-05	1.22358
AZIN2	Antizyme inhibitor 2	0.000660471	1.22346
PRPS1	Ribose-phosphate diphosphokinase	2.46149e-06	1.22253
SLC16A1	Monocarboxylate transporter 1	8.92117e-05	1.22135
TMSB10	Thymosin beta	0.00029555	1.22078
NR2F6	Nuclear receptor subfamily 2 group F member 6	7.54821e-08	1.21808
ANLN	Anillin actin binding protein	0.00716674	1.21699
NAT10	RNA cytidine acetyltransferase	3.15266e-07	1.21608
NIFK	Nucleolar protein interacting with the FHA domain of MKI67	0.000232324	1.21584
ENSCAFG00000007385	Uncharacterized protein	0.00157775	1.2144
DUSP2	Dual specificity protein phosphatase	2.1847e-06	1.2142
ENSCAFG00000004202	#N/A	0.00262954	1.21409
EXOSC3	Ribosomal RNA-processing protein 40	7.26592e-08	1.2136
SLC25A5	ADP/ATP translocase	9.71999e-05	1.2119
ENSCAFG00000035349	Sm domain-containing protein	0.000428197	1.21173
SKA2	Protein FAM33A	0.00157421	1.21171
UNG	Uracil-DNA glycosylase	0.000315933	1.21123
WDR3	WD repeat domain 3	0.000111504	1.21037
IPO5	Importin 5	0.000516671	1.20964
CBX5	Chromobox 5	1.94545e-05	1.20905
CDK2	Cyclin dependent kinase 2	0.00147225	1.20792
MCM7	DNA replication licensing factor MCM7	0.000359348	1.20757
NMRAL1	NmrA domain-containing protein	0.00101082	1.20678
ENSCAFG00000032036	Dihydrofolate reductase	0.00185778	1.20626
PROB1	Proline rich basic protein 1	0.00204229	1.2059
SLAMF1	Signaling lymphocytic activation molecule	4.76466e-05	1.2033
CCT3	T-complex protein 1 subunit gamma	1.45942e-06	1.20282
TUBB2B	Tubulin beta chain	0.0026879	1.20233
WNT16	Protein Wnt	0.0031206	1.20003
RGS4	Regulator of G-protein signaling 4	0.00546419	1.19993
BIRC3	Baculoviral IAP repeat-containing protein 3	1.5289e-06	1.19981
ENSCAFG00000004690	RNA helicase	4.56501e-06	1.19903
GLRX	Glutaredoxin	1.20015e-10	1.19824
WARS1	T1-TrpRS	6.82064e-05	1.19821
RUVBL2	RuvB-like helicase	1.83755e-06	1.19638
ENSCAFG00000030502	CSD domain-containing protein	0.000174738	1.19548
PES1	Pescadillo homolog	1.53748e-08	1.19364
ENSCAFG00000002706	Protein transport protein Sec61 subunit gamma	0.000906378	1.19333
ERG28	Ergosterol biosynthesis 28 homolog	3.37286e-05	1.1925
ANKRD33B	Ankyrin repeat domain 33B	0.00696345	1.19219
BASP1	Brain abundant membrane attached signal protein 1	0.000632019	1.19134
DPH3	Diphthamide biosynthesis 3	8.58636e-06	1.19126
FRMD6	FERM domain containing 6	1.17088e-06	1.19072
EAF1	ELL associated factor 1	2.81366e-05	1.18971
TTBK1	Tau tubulin kinase 1	0.00244563	1.18938
ANXA4	Annexin A4	0.000619035	1.18631
OLA1	Obg-like ATPase 1	0.000295153	1.1856
ADAMTS4	ADAM metallopeptidase with thrombospondin type 1 motif 4	0.000230551	1.18486
EMC6	ER membrane protein complex subunit 6	1.74229e-06	1.18355
WDR75	WD repeat domain 75	0.00162084	1.18338
CNOT9	CCR4-NOT transcription complex subunit 9	6.7923e-10	1.18328
ANKS1B	Ankyrin repeat and sterile alpha motif domain containing 1B	0.00877279	1.18205
TFB2M	rRNA adenine N(6)-methyltransferase	1.22238e-06	1.18149
PSMA3	Proteasome 20S subunit alpha 3	1.36464e-06	1.18054
ENSCAFG00000012233	2-phospho-D-glycerate hydro-lyase	2.63846e-10	1.18043
USP12	Ubiquitin carboxyl-terminal hydrolase	0.000375462	1.18025
CAB39	Calcium binding protein 39	0.000237171	1.17943
MRPL35	39S ribosomal protein L35, mitochondrial	0.000276169	1.17917
ENSCAFG00000042210	#N/A	0.00326152	1.17903
WDR4	tRNA (guanine-N(7)-)-methyltransferase non-catalytic subunit WDR4	7.52353e-09	1.17887
ENSCAFG00000001542	Protein kinase domain-containing protein	1.71053e-06	1.17861
BATF2	Basic leucine zipper ATF-like transcription factor 2	0.00720723	1.17835
SPEF2	Sperm flagellar 2	1.33782e-05	1.17827
CD200	CD200 molecule	0.00100259	1.17818
GBP6	Guanylate binding protein family member 6	0.00572344	1.17792
WDR76	WD repeat domain 76	0.00719088	1.17717
PDGFB	PDGF-2	0.00108064	1.17599
ELAC2	ElaC homolog protein 2	4.33123e-07	1.1756
ENSCAFG00000017688	Uncharacterized protein	1.73743e-05	1.17554
NUDT5	Nudix hydrolase 5	0.00148881	1.17495
LRPPRC	Leucine rich pentatricopeptide repeat containing	0.000101982	1.1743
ENSCAFG00000001396	Proteasome subunit alpha type-1	3.81596e-06	1.17412
NEK2	NIMA related kinase 2	0.0116859	1.17376
MIX23	Coiled-coil domain-containing protein 58	0.00462074	1.17341
STAT4	Signal transducer and activator of transcription	0.000253758	1.17264
ENSCAFG00000014234	40S ribosomal protein S4	0.000364667	1.17252
TONSL	NF-kappa-B inhibitor-like protein 2	2.99163e-10	1.17203
PPA1	Inorganic diphosphatase	0.00821853	1.17155
JUND	Transcription factor jun-D	2.81378e-05	1.16894
TSACC	#N/A	4.68279e-05	1.16861
NDUFAF4	NADH dehydrogenase [ubiquinone] 1 alpha subcomplex assembly factor 4	2.33418e-05	1.16783
DDX49	RNA helicase	1.04222e-09	1.16682
FAM222A	Family with sequence similarity 222 member A	4.08311e-05	1.1665
KCNQ5	Potassium voltage-gated channel subfamily Q member 5	0.00308605	1.16536
ENSCAFG00000010495	Proteasome subunit alpha type	9.64041e-09	1.16473
TBC1D19	TBC1 domain family member 19	0.00933319	1.16432
ENSCAFG00000032016	Uncharacterized protein	4.40856e-05	1.16365
GFI1	Zinc finger protein Gfi-1	4.99469e-05	1.16208
PHB2	Prohibitin	3.02894e-06	1.15971
SKP2	S-phase kinase associated protein 2	0.00541143	1.15867
SMN	Tudor domain-containing protein	0.000180198	1.15745
PYCR3	Pyrroline-5-carboxylate reductase	5.94832e-06	1.15742
MRPL39	Mitochondrial ribosomal protein L39	1.00632e-05	1.1551
ABTB2	Ankyrin repeat and BTB domain containing 2	0.00124824	1.15425
S100A2	Protein S100	0.00415412	1.15312
ENSCAFG00000004431	#N/A	0.000418711	1.15239
GNL3	Guanine nucleotide-binding protein-like 3	0.000768273	1.1519
ENSCAFG00000012382	UPF0113_N domain-containing protein	0.00120497	1.15176
ENSCAFG00000017857	#N/A	0.000200517	1.15093
THOP1	Thimet oligopeptidase 1	3.70944e-08	1.15072
NDUFAF2	NADH:ubiquinone oxidoreductase complex assembly factor 2	0.00069244	1.14936
CD28	T-cell-specific surface glycoprotein CD28	0.000221013	1.14889
ENSCAFG00000001886	Uncharacterized protein	0.000659207	1.1471
RPL7A	60S ribosomal protein L7a	5.65495e-07	1.14621
PABPC4	Polyadenylate-binding protein	2.54332e-07	1.14535
ENSCAFG00000043266	Uncharacterized protein	8.29632e-05	1.1449
DESI1	Desumoylating isopeptidase 1	2.14451e-11	1.14269
UBE2N	UBC core domain-containing protein	5.04544e-05	1.14201
ENSCAFG00000007869	ATP synthase F1 subunit alpha	0.00198721	1.14175
ENSCAFG00000012004	NTF2 domain-containing protein	0.000133382	1.14165
ENSCAFG00000017317	#N/A	6.66228e-05	1.1414
ENSCAFG00000007173	Nucleophosmin	0.00288123	1.14102
ENSCAFG00000010687	Uncharacterized protein	1.13215e-11	1.14008
ENSCAFG00000017258	Small nuclear ribonucleoprotein Sm D3	0.000330176	1.1379
NLGN2	Neuroligin 2	0.000586899	1.13786
IL12RB1	Interleukin 12 receptor subunit beta 1	2.80414e-05	1.13756
POLD3	DNA polymerase delta subunit 3	0.000802357	1.13611
RHOD	Ras homolog family member D	0.00119092	1.13534
GEMIN4	Gem nuclear organelle associated protein 4	0.000471931	1.13449
HIBADH	3-hydroxyisobutyrate dehydrogenase	5.82134e-05	1.13317
ENSA	Endosulfine alpha	4.44581e-09	1.13207
PLAGL2	PLAG1 like zinc finger 2	3.11465e-08	1.1319
SELENOI	Coiled-coil domain-containing protein 164	2.10778e-05	1.13148
PNO1	RNA-binding protein PNO1	1.2445e-05	1.13016
MDFIC	MyoD family inhibitor domain containing	1.51866e-06	1.12948
ENO1	2-phospho-D-glycerate hydro-lyase	5.80784e-08	1.12906
PSMB7	Proteasome subunit beta	4.66637e-06	1.12488
RHOB	Ras homolog family member B	0.0044322	1.12416
FAM155B	Family with sequence similarity 155 member B	9.86226e-05	1.12384
RCC1	Regulator of chromosome condensation 1	3.94358e-05	1.1213
ENSCAFG00000007918	#N/A	2.04237e-08	1.12093
ENSCAFG00000011417	60S ribosomal protein L4	0.00816033	1.12054
SEC61B	Protein transport protein Sec61 subunit beta	2.30413e-05	1.11884
AGO2	Argonaute RISC catalytic component 2	1.18988e-09	1.11755
GPATCH4	G-patch domain containing 4	5.78942e-05	1.11729
IARS1	Isoleucyl-tRNA synthetase	3.16391e-05	1.11697
NCL	Nucleolin	9.89527e-06	1.11554
NOP14	NOP14 nucleolar protein	3.13421e-06	1.11499
ENSCAFG00000002202	AIR carboxylase	0.000209849	1.11466
PTK7	Uncharacterized protein	0.011111	1.11412
ENSCAFG00000044303	#N/A	2.4886e-06	1.11294
ENSCAFG00000013201	Uncharacterized protein	0.000721302	1.11247
FARSA	Phenylalanine--tRNA ligase	2.47996e-09	1.11243
RPS12	40S ribosomal protein S12	4.15696e-05	1.11044
KIF20A	Kinesin-like protein	0.0117698	1.11028
ENSCAFG00000029673	#N/A	0.00433064	1.11026
DTD2	D-aminoacyl-tRNA deacylase	0.000411698	1.11012
FOXP3	Forkhead box P3	0.00127225	1.10969
ENSCAFG00000043705	2-phospho-D-glycerate hydro-lyase	1.44623e-07	1.10938
MRPL3	Mitochondrial ribosomal protein L3	5.19125e-05	1.10877
SERHL2	AB hydrolase-1 domain-containing protein	7.27866e-09	1.10875
TUFM	Elongation factor Tu, mitochondrial (Fragment)	2.83868e-06	1.10806
ENSCAFG00000044872	Enolase_N domain-containing protein	9.43183e-08	1.10781
VCPKMT	Valosin containing protein lysine methyltransferase	0.00831679	1.1062
JDP2	B-cell-activating transcription factor	0.00502476	1.10577
ENSCAFG00000014885	Methyltransf_11 domain-containing protein	0.000219518	1.10537
ENSCAFG00000009583	GST C-terminal domain-containing protein	0.00143823	1.10529
ATP2B4	Calcium-transporting ATPase	1.61221e-05	1.10418
EEF1AKMT4	Methyltransf_11 domain-containing protein	0.000350586	1.10414
PRKCH	Protein kinase C eta type	0.00307408	1.1021
WDR46	WD repeat-containing protein 46	6.01395e-06	1.10188
RFX2	Regulatory factor X2	0.000786649	1.10172
PINX1	PIN2 (TERF1) interacting telomerase inhibitor 1	0.00127118	1.10161
ENSCAFG00000041293	Proteasome subunit alpha type	1.2287e-05	1.10087
PUSL1	Pseudouridine synthase like 1	0.000235216	1.09999
HOOK2	Hook microtubule tethering protein 2	5.518e-06	1.09865
EIF2S2	Eukaryotic translation initiation factor 2 subunit beta	0.00120951	1.09855
TRMT112	Multifunctional methyltransferase subunit TRM112-like protein	1.98417e-06	1.09794
HOXB4	Homeobox B4	0.0084561	1.09792
DOHH	Deoxyhypusine hydroxylase	8.23717e-05	1.09688
MMACHC	Alkylcobalamin:glutathione S-alkyltransferase	0.00295197	1.09536
ENSCAFG00000042472	Uncharacterized protein	0.011153	1.0951
MMAB	Corrinoid adenosyltransferase	0.000986189	1.0943
AVEN	Uncharacterized protein	0.00018047	1.09227
MANF	Mesencephalic astrocyte derived neurotrophic factor	2.0072e-05	1.09108
EHD1	EH domain containing 1	0.00638524	1.09048
PSMG2	Proteasome assembly chaperone 2	0.000850384	1.09027
GLRX2	Glutaredoxin 2	0.00214687	1.09012
CRLF2	Cytokine receptor like factor 2	0.00450976	1.08992
MRPS7	Mitochondrial ribosomal protein S7	6.16334e-07	1.08873
ENSCAFG00000008311	Ribosome biogenesis protein NSA2 homolog	0.000640951	1.08833
CCDC184	Coiled-coil domain containing 184	0.0010884	1.08825
TUBB6	Tubulin beta 6 class V	2.36151e-08	1.08772
FANCD2	FA complementation group D2	0.00502232	1.08719
ELOC	Elongin-C	3.50963e-05	1.0866
CRPPA	2-C-methyl-D-erythritol 4-phosphate cytidylyltransferase-like protein	1.71019e-05	1.08526
ENSCAFG00000005292	Importin subunit alpha	7.76934e-05	1.0845
CAD	Aspartate carbamoyltransferase	2.52815e-05	1.08386
LTB	Lymphotoxin-beta	1.63057e-05	1.08364
IMP4	IMP U3 small nucleolar ribonucleoprotein 4	2.71704e-17	1.08328
NOP16	Nucleolar protein 16	6.90421e-05	1.08325
POLR2D	RNA polymerase II subunit D	0.000233793	1.08227
RACK1	Receptor for activated C kinase 1	3.24214e-05	1.0817
ENSCAFG00000049683	Ribosomal_L30_N domain-containing protein	0.00632126	1.08118
COX16	Cytochrome c oxidase assembly protein COX16 homolog, mitochondrial	0.00991139	1.07991
ENSCAFG00000045997	#N/A	0.00024505	1.07984
EIF2B1	Translation initiation factor eIF-2B subunit alpha	7.3334e-05	1.07977
PRMT5	Protein arginine N-methyltransferase 5	7.49094e-06	1.07959
ENSCAFG00000042747	HIG1 domain-containing protein	1.328e-07	1.07783
METTL16	U6 small nuclear RNA (adenine-(43)-N(6))-methyltransferase	0.000612607	1.07781
EMG1	EMG1 N1-specific pseudouridine methyltransferase	3.417e-05	1.07706
CENPI	Centromere protein I	0.0113409	1.07696
ENSCAFG00000012196	Uncharacterized protein	0.00276258	1.07618
PLAAT4	Phospholipase A and acyltransferase 4	0.00699479	1.07389
ENSCAFG00000032392	Peptidyl-prolyl cis-trans isomerase	0.0019567	1.07194
GFPT1	Glutamine--fructose-6-phosphate transaminase (isomerizing)	0.000703508	1.07146
ENSCAFG00000011856	Prefoldin subunit 4	0.00210347	1.07135
NHP2	Ribonucloprotein	1.14254e-05	1.07076
MRM1	Mitochondrial rRNA methyltransferase 1	3.08328e-05	1.07074
ENSCAFG00000017742	Uncharacterized protein	0.00426769	1.07036
GMNN	Geminin DNA replication inhibitor	0.00395255	1.0702
SSRP1	FACT complex subunit SSRP1	4.89685e-05	1.06986
URB1	URB1 ribosome biogenesis homolog	7.88132e-06	1.06922
SLA	Src like adaptor	1.18302e-06	1.06906
HSPA8	Heat shock protein family A (Hsp70) member 8	0.000623011	1.06662
PRDX6	Peroxiredoxin-6	0.000515176	1.06647
PLSCR3	Phospholipid scramblase	0.00112065	1.06481
RUNX1	Runt-related transcription factor	0.000799692	1.06295
PDP2	Pyruvate dehyrogenase phosphatase catalytic subunit 2	2.16755e-05	1.05896
COQ10A	Coenzyme Q10A	1.23176e-05	1.05852
NSUN2	NOL1/NOP2/Sun domain family member 2	1.59302e-05	1.05784
FAM98B	Family with sequence similarity 98 member B	0.000561382	1.05712
PSMD1	26S proteasome non-ATPase regulatory subunit 1	8.20948e-07	1.05433
ENSCAFG00000001728	Uncharacterized protein	2.05873e-05	1.05431
SNRPB	Small nuclear ribonucleoprotein-associated protein	1.0585e-11	1.05394
TIMMDC1	Translocase of inner mitochondrial membrane domain containing 1	6.62597e-07	1.05336
ENSCAFG00000011325	ATP synthase subunit d, mitochondrial	0.00701219	1.05276
TOX4	TOX high mobility group box family member 4	3.32816e-05	1.04961
DDX39A	RNA helicase	1.96109e-06	1.0494
GAR1	H/ACA ribonucleoprotein complex subunit	0.000313068	1.04897
PIGW	Phosphatidylinositol-glycan biosynthesis class W protein	0.000966565	1.04872
PWP1	PWP1 homolog, endonuclein	0.00209311	1.04738
ENSCAFG00000030299	Uncharacterized protein	0.00242686	1.04738
LPIN2	Phosphatidate phosphatase	1.11229e-12	1.04719
IL4I1	Interleukin 4 induced 1	0.000645182	1.04641
TUBG1	Tubulin gamma-1 chain	5.41691e-12	1.04491
HNRNPA2B1	Heterogeneous nuclear ribonucleoproteins A2/B1	7.93392e-05	1.04388
PARK7	Maillard deglycase	4.40693e-06	1.04366
SAMM50	SAMM50 sorting and assembly machinery component	2.43557e-05	1.04344
EIF3B	Eukaryotic translation initiation factor 3 subunit B	4.33893e-08	1.04249
ENSCAFG00000045545	#N/A	0.0038636	1.04216
ENSCAFG00000049566	#N/A	0.00273115	1.04186
POP5	Ribonuclease P/MRP protein subunit POP5	0.000590652	1.04125
ENSCAFG00000015798	MARVEL domain-containing protein	1.87505e-06	1.03953
ALYREF	Aly/REF export factor	5.84258e-05	1.0395
CCDC86	Coiled-coil domain-containing protein 86	1.30188e-05	1.03946
RPS18	40S ribosomal protein S18	0.000187311	1.03881
CALHM6	Calcium homeostasis modulator family member 6	0.00985577	1.03755
SMIM1	Small integral membrane protein 1	0.0065657	1.03713
ENSCAFG00000010051	Nucleoside-diphosphate kinase	4.3583e-06	1.03708
ENSCAFG00000042525	#N/A	0.000249008	1.03703
ENSCAFG00000049460	2-phospho-D-glycerate hydro-lyase	0.0119637	1.03663
KIF5C	Kinesin family member 5C	0.00280531	1.03521
POLR1B	DNA-directed RNA polymerase subunit beta	0.000731985	1.03515
ABCE1	ATP binding cassette subfamily E member 1	0.00130541	1.03329
RHOF	Ras homolog family member F, filopodia associated	1.42409e-06	1.03325
ZNF219	Zinc finger protein 219	0.00177028	1.03321
VCP	15S Mg(2+)-ATPase p97 subunit	9.61401e-11	1.03318
ENSCAFG00000012222	Elongation factor 1-alpha	0.00925368	1.03274
MVK	Mevalonate kinase	0.00076178	1.03188
LBHD1	LBH domain-containing protein	0.00418552	1.03143
CDR2	Cerebellar degeneration related protein 2	0.00259071	1.03096
ENSCAFG00000030859	Uncharacterized protein	0.0105397	1.03085
SYNCRIP	Synaptotagmin binding cytoplasmic RNA interacting protein	0.000187229	1.02946
SLC20A1	Phosphate transporter	7.63478e-05	1.02906
ENSCAFG00000017667	Acyl carrier protein	0.000104353	1.02884
POLR3K	DNA-directed RNA polymerase subunit	4.17724e-05	1.02664
ENSCAFG00000045786	eIF2B_5 domain-containing protein	0.000174041	1.02651
ENSCAFG00000019110	Uncharacterized protein	3.07153e-06	1.02576
ENSCAFG00000009211	L-lactate dehydrogenase	0.000757437	1.02513
TRIP13	Pachytene checkpoint protein 2 homolog	0.0044497	1.02509
HDHD5	Haloacid dehalogenase like hydrolase domain containing 5	0.000491627	1.02444
ENSCAFG00000004842	NADH dehydrogenase [ubiquinone] 1 subunit C2	9.66087e-05	1.0241
MRPL11	Mitochondrial ribosomal protein L11	4.35706e-05	1.02256
MTX2	Metaxin 2	0.000436926	1.02219
POLR3H	RNA polymerase III subunit H	4.08417e-05	1.02194
FAS	Apo-1 antigen	0.00162938	1.02155
NAA25	N-alpha-acetyltransferase 25, NatB auxiliary subunit	0.000124995	1.02095
ENO3	2-phospho-D-glycerate hydro-lyase	0.00532533	1.02047
ENSCAFG00000042914	Uncharacterized protein	0.00297966	1.01971
ENSCAFG00000020325	Uncharacterized protein	0.000587312	1.01859
PRELID3B	PRELI domain containing 3B	0.00177068	1.0185
PPP5C	Serine/threonine-protein phosphatase	5.32888e-06	1.0183
CARS1	Cysteinyl-tRNA synthetase	5.22588e-05	1.01781
ENSCAFG00000042338	#N/A	0.000455022	1.01642
PCK2	Phosphoenolpyruvate carboxykinase (GTP)	0.000101077	1.01518
UTP15	U3 small nucleolar RNA-associated protein 15 homolog	0.000624989	1.01467
BCL2	Apoptosis regulator Bcl-2	0.000499175	1.01461
ENSCAFG00000014787	Tim44 domain-containing protein	0.00860347	1.01459
FBXO27	F-box protein 27	0.000654359	1.01345
ENSCAFG00000016639	Tim44 domain-containing protein	1.98989e-05	1.01341
ISOC2	Isochorismatase domain containing 2	0.00548449	1.01339
PSMB6	Proteasome subunit beta	1.41042e-06	1.01306
DHX37	DEAH-box helicase 37	2.77724e-06	1.01246
ENSCAFG00000014968	Peptidyl-prolyl cis-trans isomerase	2.68871e-06	1.01149
MYO19	Myosin XIX	1.32077e-05	1.0108
QTRT2	Queuine tRNA-ribosyltransferase accessory subunit 2	0.00101324	1.01058
NDUFB4	Complex I-B15	0.00046175	1.0094
ENSCAFG00000010990	PROTEASOME_ALPHA_1 domain-containing protein	0.0018476	1.00931
ENSCAFG00000035134	NTF2 domain-containing protein	0.00049306	1.00862
DDX51	DEAD-box helicase 51	1.36126e-06	1.008
ENSCAFG00000003159	#N/A	6.56256e-05	1.0079
ENSCAFG00000029155	Uncharacterized protein	0.00622781	1.00761
SFMBT2	Scm like with four mbt domains 2	0.00642698	1.00632
ARHGAP33	Rho GTPase activating protein 33	0.000478	1.00529
DNAAF5	Dynein axonemal assembly factor 5	0.000405191	1.00354
C4H1orf131	Chromosome 4 C1orf131 homolog	0.000561596	1.00291
ENSCAFG00000015537	#N/A	0.0082859	1.00198
BHLHE40	Basic helix-loop-helix family member e40	0.000485048	1.00195
PSMD12	Proteasome 26S subunit, non-ATPase 12	7.26368e-05	1.001
IL2RG	Cytokine receptor common subunit gamma	5.0447e-11	1.00011
MRPL4	Mitochondrial ribosomal protein L4	4.15636e-07	1.00004
ANKRD13B	Ankyrin repeat domain 13B	0.000796131	0.999044
SLC16A5	Solute carrier family 16 member 5	0.000181063	0.998666
POP7	Ribonuclease P protein subunit p20	0.000219845	0.998524
MARS1	Methionine--tRNA ligase, cytoplasmic	4.57435e-05	0.998084
ENSCAFG00000006177	#N/A	0.000505954	0.997774
CBX2	Chromobox 2	0.00740567	0.997364
POLA2	DNA polymerase alpha subunit B	0.0013761	0.99728
GFM1	Elongation factor G, mitochondrial	0.000134908	0.997264
TSPO	Peripheral-type benzodiazepine receptor	0.00296316	0.997073
ENSCAFG00000008535	Uncharacterized protein	0.000630283	0.996966
DYNC2I2	Dynein 2 intermediate chain 2	0.00198396	0.996402
ENSCAFG00000002085	Small nuclear ribonucleoprotein E	0.00226633	0.995987
LONP1	Lon protease homolog, mitochondrial	1.27434e-08	0.995946
PSMD7	Proteasome 26S subunit, non-ATPase 7	5.74658e-07	0.994429
ALDH1A2	Aldehyde dehydrogenase 1 family member A2	0.000627111	0.993664
ENSCAFG00000031244	ATP synthase lipid-binding protein	0.00368504	0.993326
DDX47	RNA helicase	0.000185569	0.992577
ENSCAFG00000043451	#N/A	0.000768573	0.992569
RFC5	Replication factor C subunit 5	0.000134434	0.992142
CRYL1	Crystallin lambda 1	0.00215795	0.991815
ENSCAFG00000024501	#N/A	0.00240148	0.991291
MYO1C	Myosin IC	7.51159e-07	0.990757
WDR36	WD repeat domain 36	0.000352553	0.990727
ENSCAFG00000018632	60S ribosomal protein L4	3.59333e-05	0.990305
EPRS1	Glutamyl-tRNA synthetase	0.000356851	0.989879
TIMM17A	Mitochondrial import inner membrane translocase subunit TIM17	0.000214408	0.989199
GPR173	G protein-coupled receptor 173	0.00744476	0.987808
PSMA4	Proteasome 20S subunit alpha 4	0.000954415	0.987696
PSMD13	26S proteasome non-ATPase regulatory subunit 13	4.79723e-06	0.987259
NUFIP1	Nuclear FMR1 interacting protein 1	0.000903184	0.987062
KCTD13	Potassium channel tetramerization domain containing 13	8.93885e-11	0.987014
TRAP1	TNF receptor associated protein 1	1.47044e-06	0.986808
PCNA	Proliferating cell nuclear antigen	0.00934601	0.983129
UTP6	UTP6 small subunit processome component	0.00220694	0.982456
PSMB3	Proteasome subunit beta	2.18226e-07	0.981699
GRPEL1	GrpE protein homolog	4.0246e-07	0.980872
TMCC2	Transmembrane and coiled-coil domain family 2	1.53096e-06	0.980769
NEDD4L	HECT-type E3 ubiquitin transferase	1.23296e-10	0.980551
KIF15	Kinesin family member 15	0.00695925	0.980347
ENSCAFG00000024413	#N/A	0.0071936	0.979287
ENSCAFG00000000443	Tubulin beta chain	0.000857948	0.979127
UQCR10	Ubiquinol-cytochrome c reductase, complex III subunit X	0.00271539	0.978608
TMA16	Translation machinery-associated protein 16	0.00140185	0.97821
HIKESHI	Protein Hikeshi	0.00111993	0.97788
CWC27	CWC27 spliceosome associated cyclophilin	0.000241738	0.977112
PUM3	Pumilio RNA binding family member 3	0.000642965	0.976964
ENSCAFG00000032544	#N/A	0.00804814	0.975237
NTHL1	Endonuclease III-like protein 1	0.000100905	0.975086
LARS1	Leucyl-tRNA synthetase	0.000870373	0.973941
RPSA	40S ribosomal protein SA	0.000139677	0.973881
ENSCAFG00000030635	60S acidic ribosomal protein P0	7.70864e-05	0.973484
ENSCAFG00000018753	Complex I-B14.7	0.00010076	0.973424
ENSCAFG00000004830	Uncharacterized protein	3.01532e-05	0.972681
ENSCAFG00000010653	40S ribosomal protein S20	0.00139525	0.972237
NFKB1	Nuclear factor NF-kappa-B p105 subunit	1.39758e-11	0.972199
SNRPA1	Small nuclear ribonucleoprotein polypeptide A'	0.000442547	0.971367
SLC25A32	Solute carrier family 25 member 32	0.00506519	0.971276
MRPL20	Mitochondrial ribosomal protein L20	0.0021503	0.970983
DENR	Density-regulated protein	0.000664835	0.970046
ENSCAFG00000031711	39S ribosomal protein L16, mitochondrial	1.26919e-05	0.969964
CD69	CD69 molecule	0.00766231	0.969729
KIF2C	Kinesin-like protein	1.62673e-06	0.969604
STIP1	Stress induced phosphoprotein 1	2.9861e-06	0.96886
SFXN4	Sideroflexin 4	0.000292714	0.967724
HNRNPAB	Heterogeneous nuclear ribonucleoprotein A/B	0.000723116	0.96762
CHTF18	Chromosome transmission fidelity factor 18	0.00440967	0.967577
HSPA14	Heat shock 70 kDa protein 14	0.00137442	0.967256
ENSCAFG00000002193	Uncharacterized protein	2.40667e-05	0.966932
SMYD5	SMYD family member 5	8.11711e-06	0.966736
ENSCAFG00000006580	Helix-destabilizing protein	3.11129e-05	0.965974
AMDHD1	Amidohydrolase domain-containing protein 1	0.00101468	0.96533
ENSCAFG00000003121	Coactivator-associated arginine methyltransferase 1	6.72413e-08	0.964584
NT5DC3	5'-nucleotidase domain containing 3	0.00353343	0.964548
ENSCAFG00000016467	HORMA domain-containing protein	0.00714722	0.964404
ENSCAFG00000031286	Uncharacterized protein	2.74448e-05	0.964328
SNRNP40	Small nuclear ribonucleoprotein U5 subunit 40	0.000302106	0.964139
RNASEH2B	Ribonuclease H2 subunit B	0.00111319	0.964067
ENSCAFG00000009353	AAA domain-containing protein	4.86136e-05	0.963788
TASP1	Taspase 1	0.00217226	0.962712
SURF2	Surfeit 2	8.17618e-05	0.962422
HMGA1	High mobility group protein HMG-I/HMG-Y	0.0010286	0.959296
TJP2	Tight junction protein ZO-2	0.00723507	0.955853
PTPN1	Tyrosine-protein phosphatase non-receptor type	7.69569e-09	0.955539
ENSCAFG00000018823	#N/A	0.000869899	0.955494
DNAJC9	J domain-containing protein	0.00319347	0.954399
ATP5PB	ATP synthase subunit b	0.000417526	0.953772
RPS27A	40S ribosomal protein S27a	0.011761	0.953023
PDHA1	Pyruvate dehydrogenase E1 component subunit alpha	0.000490907	0.952318
ENSCAFG00000041665	#N/A	0.00209758	0.951043
PDAP1	PDGFA associated protein 1	9.61417e-05	0.950454
RRM1	Ribonucleoside-diphosphate reductase	0.00181342	0.94991
RPL21	#N/A	0.000777705	0.9496
KATNB1	Katanin p80 WD40 repeat-containing subunit B1	8.3182e-12	0.948408
ENSCAFG00000047981	Uncharacterized protein	3.40468e-07	0.948263
LMNB2	Lamin B2	6.28109e-09	0.947913
COPS7A	COP9 signalosome subunit 7A	4.42605e-10	0.947093
CREM	cAMP-responsive element modulator	0.00560915	0.946945
ATP5F1D	ATP synthase F1 subunit delta	2.38742e-06	0.946176
DCUN1D5	DCN1-like protein	0.00194123	0.944714
MRPS15	28S ribosomal protein S15, mitochondrial	0.00202704	0.944285
ENSCAFG00000013864	Small nuclear ribonucleoprotein Sm D3	0.000270111	0.943739
TIMM50	Mitochondrial import inner membrane translocase subunit TIM50	4.97573e-05	0.942642
EDEM1	alpha-1,2-Mannosidase	0.000103878	0.940589
RNF19B	RBR-type E3 ubiquitin transferase	0.00167413	0.939908
PSMB1	Proteasome subunit beta	0.000113442	0.939745
MCCC2	Methylcrotonoyl-CoA carboxylase 2	0.000340245	0.939343
MVD	Diphosphomevalonate decarboxylase	1.70096e-05	0.938914
VDAC2	Voltage-dependent anion-selective channel protein 2	6.00853e-05	0.938772
RAD23A	RAD23 homolog A, nucleotide excision repair protein	4.01708e-09	0.938739
IL21R	Interleukin 21 receptor	0.000237526	0.93825
PSMD2	26S proteasome non-ATPase regulatory subunit 2	1.19901e-06	0.937766
PPIH	Peptidyl-prolyl cis-trans isomerase	0.000492138	0.936559
C15H1orf109	Chromosome 15 C1orf109 homolog	8.99952e-05	0.936124
DDX18	RNA helicase	0.000536765	0.934872
TBRG4	Transforming growth factor beta regulator 4	2.52455e-10	0.933884
POLD2	DNA polymerase delta subunit 2	0.000297464	0.933528
PRKX	Protein kinase X-linked	0.00183295	0.933146
WDR43	WD repeat domain 43	0.00186192	0.931747
NOL9	Nucleolar protein 9	0.000598574	0.930526
U2AF1L4	U2 small nuclear RNA auxiliary factor 1 like 4	3.23507e-08	0.929984
NFKBIB	NFKB inhibitor beta	7.12721e-06	0.92987
PPID	Peptidylprolyl isomerase D	0.00216414	0.929816
MPHOSPH6	M-phase phosphoprotein 6	0.000478108	0.92858
MTX1	Metaxin 1	1.19129e-09	0.927619
ENSCAFG00000010507	60S ribosomal protein L23	0.00107434	0.927231
ENSCAFG00000000641	Uncharacterized protein	0.000213043	0.927147
AIFM1	Apoptosis inducing factor mitochondria associated 1	0.000510774	0.92712
AHSA1	Activator of HSP90 ATPase activity 1	0.000287999	0.927022
KLC2	Kinesin light chain	2.33824e-07	0.926586
C9H17orf58	Chromosome 9 C17orf58 homolog	0.0111116	0.926276
ITPA	Inosine triphosphate pyrophosphatase	9.10909e-08	0.925303
RPS24	40S ribosomal protein S24	0.00757348	0.925182
ACTG1	Uncharacterized protein	2.27246e-10	0.924231
ENSCAFG00000000377	Uncharacterized protein	0.00184657	0.924159
ENSCAFG00000000314	Protein LTV1 homolog	0.011217	0.924107
EIF1AX	Eukaryotic translation initiation factor 4C	0.000418249	0.923767
ENSCAFG00000044806	Uncharacterized protein	9.78913e-05	0.923224
MTARC2	Mitochondrial amidoxime reducing component 2	0.00714	0.922849
RPS17	40S ribosomal protein S17	0.000147611	0.922529
ENSCAFG00000045287	Uncharacterized protein	0.00036046	0.922514
NCR3LG1	Natural killer cell cytotoxicity receptor 3 ligand 1	0.00716482	0.922482
COPS3	COP9 signalosome complex subunit 3	0.00181511	0.922157
AK2	Adenylate kinase 2, mitochondrial	0.000708376	0.920916
PARL	Presenilin associated rhomboid like	0.00211631	0.920677
GNL2	Nucleolar GTP-binding protein 2	0.000217057	0.920347
SCARB1	Scavenger receptor class B member 1	0.000199944	0.919542
PGS1	CDP-diacylglycerol--glycerol-3-phosphate 3-phosphatidyltransferase	3.71114e-06	0.919273
ENSCAFG00000008488	ATP synthase peripheral stalk subunit F6	0.000442638	0.918866
THYN1	Thymocyte nuclear protein 1	0.0113944	0.918541
ENSCAFG00000029213	#N/A	0.000144702	0.917495
ENSCAFG00000003299	Uncharacterized protein	0.00812407	0.91739
GGCT	Gamma-glutamylcyclotransferase	0.00173703	0.916802
ATP5F1B	ATP synthase subunit beta, mitochondrial (Fragment)	0.000419828	0.916358
UTP20	UTP20 small subunit processome component	0.00389926	0.916252
APEX2	DNA-(apurinic or apyrimidinic site) endonuclease	3.4986e-05	0.916092
PVR	PVR cell adhesion molecule	0.00870745	0.916042
ENSCAFG00000008109	40S ribosomal protein S6	0.00483848	0.91584
MFSD3	Major facilitator superfamily domain containing 3	0.000153626	0.915816
PSMD3	Proteasome 26S subunit, non-ATPase 3	1.20018e-11	0.914854
FBXO10	F-box protein 10	0.000814762	0.914561
ENSCAFG00000028473	UBZ2-type domain-containing protein	0.00638255	0.9145
ENSCAFG00000004189	Uncharacterized protein	0.00884486	0.914427
SCRN2	Secernin 2	0.000484138	0.914282
NUDC	Nuclear distribution protein C homolog	1.47063e-08	0.912894
NOL10	Nucleolar protein 10	5.76994e-05	0.91286
BMS1	BMS1 ribosome biogenesis factor	0.00690255	0.912713
ILF2	Interleukin enhancer binding factor 2	0.000557558	0.91237
ATP5F1A	ATP synthase subunit alpha	0.000234039	0.912158
ENDOG	Endonuclease G	4.68007e-05	0.912067
RIOK1	Serine/threonine-protein kinase RIO1	0.00489991	0.910847
C7H1orf53	Chromosome 7 C1orf53 homolog	0.00137952	0.909389
SLC25A4	ADP/ATP translocase	0.000237159	0.908278
MICOS13	MICOS complex subunit MIC13	5.00753e-05	0.908025
WDR35	WD repeat-containing protein 35	0.00740466	0.907853
MTMR4	Protein-tyrosine-phosphatase	5.02815e-09	0.907284
GARS1	Diadenosine tetraphosphate synthetase	0.00343758	0.906975
ENSCAFG00000048414	Ribosomal_L18_c domain-containing protein	0.00131344	0.906474
ZNHIT6	Zinc finger HIT-type containing 6	0.000350353	0.906398
EGLN3	Egl-9 family hypoxia inducible factor 3	0.0109958	0.905578
BACH2	BTB domain and CNC homolog 2	0.00226155	0.905537
ENSCAFG00000010850	#N/A	6.83737e-05	0.905521
GTF2F2	General transcription factor IIF subunit 2	9.27548e-05	0.904524
ENSCAFG00000015635	Aminoacyl tRNA synthase complex-interacting multifunctional protein 2	0.00116514	0.904444
ENSCAFG00000001098	L-lactate dehydrogenase	0.0124533	0.903834
SAE1	SUMO1 activating enzyme subunit 1	0.000378908	0.90378
PSMA6	Proteasome subunit alpha type	0.00138791	0.903732
PSME2	Proteasome activator subunit 2	0.000898036	0.90328
NOLC1	Nucleolar and coiled-body phosphoprotein 1	2.75316e-05	0.902534
NOP56	NOP56 ribonucleoprotein	0.000827303	0.902405
ENSCAFG00000044694	Uncharacterized protein	0.00689854	0.902214
SFXN2	Sidoreflexin	0.00222746	0.90211
ENSCAFG00000048342	#N/A	0.00336001	0.901959
SEC61G	Protein transport protein Sec61 subunit gamma	6.1635e-05	0.901667
STARD4	StAR related lipid transfer domain containing 4	0.0028425	0.900688
ATXN10	Ataxin-10	0.00157277	0.899768
DHX9	DEAH box protein 9	0.00045935	0.899323
APLP1	Amyloid beta precursor like protein 1	0.00017556	0.898917
POLR3B	DNA-directed RNA polymerase subunit beta	0.00356713	0.897862
UQCRC2	Ubiquinol-cytochrome c reductase core protein 2	0.00172512	0.897434
ENSCAFG00000004800	40S ribosomal protein S20	0.00323296	0.896749
EIF3J	Eukaryotic translation initiation factor 3 subunit J	0.00156449	0.895856
SFPQ	Uncharacterized protein	1.40282e-06	0.895607
ENSCAFG00000046514	J domain-containing protein	0.00560453	0.894768
ENSCAFG00000023887	Uncharacterized protein	0.0105027	0.894594
COX5A	Cytochrome c oxidase polypeptide Va	3.57033e-05	0.894028
ENSCAFG00000006485	Uncharacterized protein	0.0017338	0.892795
ENSCAFG00000024643	Elongation factor 1-gamma	4.21217e-05	0.892531
IDH3A	Isocitrate dehydrogenase [NAD] subunit alpha, mitochondrial (Fragment)	0.00162443	0.892507
PRPF19	Pre-mRNA-processing factor 19	0.000124075	0.89142
PCSK4	Proprotein convertase subtilisin/kexin type 4	0.00778489	0.891363
POLR2E	RNA polymerase II, I and III subunit E	1.40912e-05	0.890149
RIOX1	Bifunctional lysine-specific demethylase and histidyl-hydroxylase	0.00030592	0.889301
OAT	Ornithine--oxo-acid aminotransferase	0.000606863	0.888621
RSL24D1	Ribosomal L24 domain containing 1	0.00654062	0.887504
SPATA5	Spermatogenesis associated 5	0.00537035	0.887314
MRPL46	39S ribosomal protein L46, mitochondrial	0.000272481	0.887204
LCLAT1	Lysocardiolipin acyltransferase 1	0.000352903	0.88714
ENSCAFG00000028988	#N/A	0.000314783	0.887043
ILF3	Interleukin enhancer binding factor 3	1.20963e-06	0.886921
PPP1R15A	PP1c_bdg domain-containing protein	0.0101587	0.886746
POLR2H	Uncharacterized protein	0.00459328	0.886023
RBM17	Splicing factor 45	0.000122356	0.885677
NSD2	Nuclear receptor binding SET domain protein 2	0.00204388	0.885384
CSRNP1	Cysteine and serine rich nuclear protein 1	8.29207e-07	0.885261
MRPS5	Mitochondrial ribosomal protein S5	0.000827675	0.885222
RBM19	RNA binding motif protein 19	7.69188e-06	0.885094
TMA7	Coiled-coil domain-containing protein 72	0.00747096	0.881617
ENSCAFG00000045775	Uncharacterized protein	0.000869342	0.881425
AATF	Apoptosis antagonizing transcription factor	0.00026184	0.88014
GAPDH	Glyceraldehyde-3-phosphate dehydrogenase	0.00133357	0.879812
PORCN	Porcupine O-acyltransferase	0.000804211	0.879579
WDR74	WD repeat domain 74	4.31443e-06	0.879024
ENSCAFG00000010117	CSD domain-containing protein	6.22292e-05	0.878937
BCCIP	BRCA2 and CDKN1A-interacting protein	0.000880468	0.878379
DNLZ	DNL-type zinc finger	0.000853193	0.877766
UMPS	OMPdecase	0.00249536	0.877479
CHCHD5	Coiled-coil-helix-coiled-coil-helix domain containing 5	0.000220106	0.876803
SERBP1	SERPINE1 mRNA binding protein 1	0.00185193	0.875961
ENSCAFG00000018271	#N/A	0.0025844	0.875949
PUS1	Pseudouridine synthase 1	2.34365e-07	0.875792
PFKM	ATP-dependent 6-phosphofructokinase, muscle type	0.0106746	0.875546
ENSCAFG00000035509	Ribosomal_L18e/L15P domain-containing protein	2.55688e-06	0.873939
ACSL1	Acyl-CoA synthetase long chain family member 1	3.66267e-05	0.87385
SYT11	Synaptotagmin 11	0.00243095	0.873838
EIF4E	Eukaryotic translation initiation factor 4E	0.00116212	0.873804
ENSCAFG00000017228	Polysacc_synt_4 domain-containing protein	0.00923077	0.873268
SLC7A1	Cationic amino acid transporter 1	4.31168e-05	0.873127
BANF1	#N/A	7.17577e-05	0.872815
MRPL13	Mitochondrial ribosomal protein L13	0.00811522	0.872697
ADK	Adenosine kinase	0.00566105	0.872624
PTRH2	Aminoacyl-tRNA hydrolase	0.00261688	0.87122
XRCC5	X-ray repair cross complementing 5	0.00701666	0.871031
PSMC1	Proteasome 26S subunit, ATPase 1	0.000118507	0.870549
RHEBL1	RHEB like 1	0.00412186	0.870536
ENSCAFG00000003564	Uncharacterized protein	0.00162064	0.869797
RPL15	60S ribosomal protein L15	0.0016806	0.869619
ENSCAFG00000049108	Small nuclear ribonucleoprotein E	0.00635259	0.869202
PMPCA	Alpha-MPP	5.66574e-05	0.869165
SARNP	SAP domain containing ribonucleoprotein	0.00196289	0.86914
NFS1	Cysteine desulfurase, mitochondrial	0.000136175	0.868825
LARP4	La ribonucleoprotein 4	0.000322886	0.868471
MRPS28	Mitochondrial ribosomal protein S28	0.00129139	0.867517
UBE2Z	Ubiquitin conjugating enzyme E2 Z	3.18626e-06	0.867383
PTK2	Non-specific protein-tyrosine kinase	0.00917805	0.86723
SLC25A39	Solute carrier family 25 member 39	4.69979e-06	0.866789
RPL23	60S ribosomal protein L23	0.00455639	0.866162
ENSCAFG00000003386	14_3_3 domain-containing protein	0.0011275	0.86498
PIGQ	Phosphatidylinositol glycan anchor biosynthesis class Q	9.44495e-07	0.864274
NUP107	Nuclear pore complex protein	0.00518307	0.863676
ENSCAFG00000012283	AAA domain-containing protein	0.00174109	0.862929
DUSP16	Protein-serine/threonine phosphatase	3.2916e-05	0.862896
MRPS25	Mitochondrial ribosomal protein S25	6.39398e-05	0.862718
ENSCAFG00000012516	S4 RNA-binding domain-containing protein	0.00242776	0.862581
RPS4X	Uncharacterized protein	0.00273122	0.862243
ENSCAFG00000017604	Importin subunit alpha	0.000270593	0.862058
HYPK	HYPK_UBA domain-containing protein	0.000395988	0.861985
GRAMD2B	GRAM domain containing 2B	0.00999349	0.861447
CSTF2	Cleavage stimulation factor subunit 2	0.00124259	0.861402
ENSCAFG00000029055	Transmembrane protein 258	0.000963959	0.861277
ENSCAFG00000041664	#N/A	0.00141118	0.861033
KIF4A	Kinesin motor domain-containing protein	0.00183994	0.859969
ENSCAFG00000029884	40S ribosomal protein S20	0.00302783	0.859768
SLC25A16	Solute carrier family 25 member 16	0.000762686	0.859216
ENSCAFG00000019198	Uncharacterized protein	0.000123143	0.858339
TSFM	Elongation factor Ts, mitochondrial	0.000100742	0.857651
PSMC5	AAA domain-containing protein	8.59791e-05	0.856788
ENSCAFG00000024474	Tr-type G domain-containing protein	0.000875866	0.856244
LDHB	L-lactate dehydrogenase	0.00626456	0.855574
IL6ST	Interleukin 6 signal transducer	0.00197219	0.855001
ENSCAFG00000032728	Uncharacterized protein	0.00579246	0.854333
RPL5	Ribosomal protein L5	0.00543965	0.853874
YIF1A	Yip1 interacting factor homolog A, membrane trafficking protein	2.88689e-05	0.852348
ZDHHC14	Palmitoyltransferase	0.0119002	0.851663
PRKCZ	Protein kinase C	0.00628922	0.851621
ENSCAFG00000047865	Uncharacterized protein	0.00848228	0.851071
COX17	Cytochrome c oxidase copper chaperone	0.00135004	0.850306
FH	Fumarate hydratase, mitochondrial	0.00429174	0.850251
MSTO1	Protein misato homolog 1	0.000147895	0.850234
ZNHIT3	Zinc finger HIT-type containing 3	0.00450428	0.85023
ENSCAFG00000029003	Uncharacterized protein	0.000131411	0.849352
UXT	Ubiquitously expressed prefoldin like chaperone	0.000736306	0.848546
KNOP1	Lysine rich nucleolar protein 1	0.00311573	0.848253
CCNC	Cyclin-C	0.00498679	0.848074
GMPS	Glutamine amidotransferase	0.00440622	0.847834
PDLIM5	PDZ and LIM domain 5	1.44841e-05	0.84783
CCR7	C-C motif chemokine receptor 7	0.00564788	0.846402
KTI12	KTI12 chromatin associated homolog	0.000731517	0.846133
NFKB2	Nuclear factor kappa B subunit 2	9.47267e-06	0.845843
NIP7	60S ribosome subunit biogenesis protein NIP7 homolog	0.000821381	0.84522
RPS8	40S ribosomal protein S8	0.000413236	0.845219
ENSCAFG00000046310	Uncharacterized protein	0.00259876	0.845045
ENSCAFG00000015210	Pyruvate dehydrogenase E1 component subunit beta	0.00267555	0.844986
BCS1L	BCS1-like protein	0.00118055	0.844597
XPOT	Exportin-T	0.00175299	0.84408
ENY2	Transcription and mRNA export factor ENY2	0.00486323	0.843312
IRAK2	Interleukin-1 receptor-associated kinase-like 2	0.000183123	0.842931
ENSCAFG00000011435	S10_plectin domain-containing protein	0.0114034	0.841157
MRPS11	Mitochondrial ribosomal protein S11	9.69925e-05	0.840527
TEFM	Transcription elongation factor, mitochondrial	0.00125279	0.840309
ENSCAFG00000044295	Uncharacterized protein	0.000464044	0.839393
ENSCAFG00000016140	Pyrroline-5-carboxylate reductase	3.27173e-06	0.839048
LIPE	Hormone-sensitive lipase	3.80702e-05	0.838423
NOTCH1	Neurogenic locus notch homolog protein 1	0.00842844	0.838368
PDCD11	Programmed cell death 11	0.000372137	0.837718
AEBP2	AE binding protein 2	3.09194e-06	0.837183
DMWD	WD_REPEATS_REGION domain-containing protein	0.00803519	0.837171
NAA15	N-alpha-acetyltransferase 15, NatA auxiliary subunit	0.00601258	0.83714
MAGEH1	MAGE family member H1	0.00912501	0.837073
ENSCAFG00000023408	Phosphate carrier protein, mitochondrial	0.011947	0.836805
ENSCAFG00000044246	39S ribosomal protein L15, mitochondrial	0.00637161	0.836041
ENSCAFG00000016040	#N/A	0.00508675	0.835748
SRSF9	Serine and arginine rich splicing factor 9	9.32779e-07	0.834946
ENSCAFG00000029422	Uncharacterized protein	3.38246e-05	0.834627
ENSCAFG00000002851	Uncharacterized protein	0.000705075	0.833934
HAX1	Uncharacterized protein	0.000174715	0.833453
MRPL18	Mitochondrial ribosomal protein L18	0.00298471	0.833324
SPINDOC	zf-C2H2_12 domain-containing protein	0.000902587	0.833104
ENSCAFG00000002541	CSD domain-containing protein	0.000239763	0.83289
RAB29	Ras-related protein Rab	0.00587335	0.832812
BCKDHB	Branched chain keto acid dehydrogenase E1 subunit beta	0.00366485	0.832638
MYC	Myc proto-oncogene protein	0.00870473	0.83245
ENSCAFG00000009988	Uncharacterized protein	9.65357e-07	0.832265
HNRNPA3	Heterogeneous nuclear ribonucleoprotein A3	1.86505e-05	0.832049
PSMA7	Proteasome 20S subunit alpha 7	1.44037e-05	0.832011
TRMT6	tRNA (adenine(58)-N(1))-methyltransferase non-catalytic subunit TRM6	0.000972745	0.831764
KPNB1	Karyopherin subunit beta 1	0.000351782	0.831657
LETM1	Leucine zipper-EF-hand-containing transmembrane protein 1	3.6927e-06	0.830599
GMPPB	GDP-mannose pyrophosphorylase B	2.11931e-06	0.83026
ENSCAFG00000025112	Complex I subunit B13	0.00580044	0.829942
PSMG4	Proteasome assembly chaperone 4	0.0121736	0.829277
ENSCAFG00000004091	Phosphate carrier protein, mitochondrial	0.00148558	0.828939
DUS2	Dihydrouridine synthase 2	4.24902e-05	0.827672
RPS27AP5	#N/A	0.00810437	0.827208
TNFAIP8	TNF alpha induced protein 8	0.012709	0.826588
MRPL15	39S ribosomal protein L15, mitochondrial	0.000768826	0.826323
CHD1L	Chromodomain helicase DNA binding protein 1 like	0.000110948	0.826178
TIMM44	Mitochondrial import inner membrane translocase subunit TIM44	1.14129e-05	0.825999
ENSCAFG00000046229	Uncharacterized protein	0.000482573	0.824487
GOLT1B	Golgi transport 1B	0.000318791	0.824433
HSD17B12	Hydroxysteroid 17-beta dehydrogenase 12	0.0125721	0.824065
PMPCB	Beta-MPP	2.70154e-05	0.823891
ENSCAFG00000020361	Uncharacterized protein	0.00312939	0.822147
PHPT1	14 kDa phosphohistidine phosphatase	0.00047311	0.821368
ENSCAFG00000016250	Ribosomal_S17_N domain-containing protein	0.00493166	0.820932
MAK16	MAK16 homolog	0.00907812	0.820839
PALB2	Partner and localizer of BRCA2	0.00512186	0.820793
SLC22A23	Solute carrier family 22 member 23	0.0106216	0.820327
ENSCAFG00000013366	ATP synthase lipid-binding protein	0.00671095	0.818999
ENSCAFG00000002667	Cleavage and polyadenylation specificity factor subunit 5	0.0113163	0.816321
RRN3	Uncharacterized protein	0.0075736	0.814791
EXOSC6	RNase_PH domain-containing protein	0.00132947	0.814092
EEF2	Eukaryotic translation elongation factor 2	1.0462e-06	0.813842
PXMP4	Peroxisomal membrane protein 4	0.00653256	0.813798
SF3B5	Splicing factor 3B subunit 5	1.59593e-07	0.813451
EIF6	Eukaryotic translation initiation factor 6	1.79578e-06	0.813379
MIPEP	Mitochondrial intermediate peptidase	0.0108387	0.813145
ENSCAFG00000031628	39S ribosomal protein L30, mitochondrial	0.0035313	0.81308
TP53	Cellular tumor antigen p53	2.98226e-05	0.812797
ZNF365	Zinc finger protein 365	0.00107009	0.812499
ENSCAFG00000030359	ATP synthase lipid-binding protein	0.00138121	0.812252
PSMB4	Proteasome subunit beta	3.97446e-05	0.811928
EXOSC4	Exosome component 4	0.00560508	0.811733
UQCRB	Cytochrome b-c1 complex subunit 7	0.00404331	0.810763
PITRM1	Pitrilysin metalloproteinase 1	0.000367821	0.810509
ENSCAFG00000024887	Uncharacterized protein	0.00526396	0.810074
ENSCAFG00000046866	#N/A	0.00772799	0.810046
ENSCAFG00000012185	#N/A	0.0120749	0.809906
DDX27	RNA helicase	0.00399007	0.809368
NMD3	60S ribosomal export protein NMD3	0.000402992	0.808774
ENSCAFG00000001383	Mitochondrial import receptor subunit TOM22 homolog	0.00413511	0.808406
ENSCAFG00000046244	39S ribosomal protein L9, mitochondrial	0.0084202	0.808246
PSMD11	Proteasome 26S subunit, non-ATPase 11	7.807e-05	0.808163
HSPA4L	Heat shock protein family A (Hsp70) member 4 like	0.00330922	0.807347
ENSCAFG00000018740	40S ribosomal protein S11	0.000736837	0.807324
E2F7	E2F transcription factor 7	0.00279909	0.806876
ISY1	Uncharacterized protein	0.00215172	0.804431
MRPL32	Mitochondrial ribosomal protein L32	0.00556466	0.804418
NDUFB6	Complex I-B17	0.00238588	0.803363
CHCHD3	Coiled-coil-helix-coiled-coil-helix domain containing 3	0.000109125	0.802962
RRNAD1	Ribosomal RNA adenine dimethylase domain containing 1	2.56867e-07	0.802691
CCT6A	Chaperonin containing TCP1 subunit 6A	0.00182188	0.802614
ENSCAFG00000043193	60S ribosomal protein L36	0.000219559	0.801758
ENSCAFG00000044475	Uncharacterized protein	0.0125319	0.801607
RPL3	Uncharacterized protein	2.13183e-05	0.801601
ENSCAFG00000006545	Phosphate carrier protein, mitochondrial	0.00089143	0.801423
ENSCAFG00000006666	#N/A	0.0086117	0.80126
ENSCAFG00000042212	60S ribosomal protein L41	0.00884353	0.800812
ZMYND19	Zinc finger MYND-type containing 19	0.00244843	0.800756
TOB2	Transducer of ERBB2, 2	1.56431e-06	0.800303
DNAJC19	DnaJ heat shock protein family (Hsp40) member C19	0.00209115	0.799762
UBALD2	Uncharacterized protein	3.21803e-05	0.799686
ARL2BP	ADP-ribosylation factor-like protein 2-binding protein	0.000983603	0.799579
EML2	EMAP like 2	9.81195e-11	0.798889
ENSCAFG00000005295	#N/A	0.00184152	0.798798
PSMC4	26S proteasome AAA-ATPase subunit RPT3	1.03005e-06	0.79826
DUS3L	tRNA-dihydrouridine(47) synthase [NAD(P)(+)]	0.00013785	0.79813
GEMIN5	Gem nuclear organelle associated protein 5	0.00788128	0.79767
MRPS34	Mitochondrial ribosomal protein S34	2.19702e-08	0.797193
UBE2M	Ubiquitin conjugating enzyme E2 M	5.69925e-05	0.796843
TRA2B	Transformer 2 beta homolog	0.00105242	0.796292
TARS1	Threonyl-tRNA synthetase	0.00143839	0.796046
ENSCAFG00000041373	Aspartate aminotransferase	0.00681014	0.794726
RPS3	40S ribosomal protein S3	0.000696317	0.794357
CYC1	Cytochrome c1	1.93331e-06	0.794091
PGK1	Phosphoglycerate kinase	6.84981e-05	0.794005
NEDD8	NEDD8	0.000559149	0.792519
SEM1	#N/A	0.00572768	0.792343
NDUFV1	NADH dehydrogenase [ubiquinone] flavoprotein 1, mitochondrial	5.15658e-05	0.791967
MNAT1	MNAT1 component of CDK activating kinase	0.00369451	0.79171
ENSCAFG00000017143	Eukaryotic translation initiation factor 3 subunit C	8.16845e-07	0.791704
PFN1	Profilin	3.69833e-05	0.791529
ENSCAFG00000050051	Uncharacterized protein	0.00032294	0.791529
B4GALT5	Beta-1,4-galactosyltransferase 5	0.000200509	0.790999
DHX33	DEAH-box helicase 33	1.74563e-07	0.790914
GPR183	G protein-coupled receptor 183	0.00256713	0.790181
TRIP10	Thyroid hormone receptor interactor 10	0.00920791	0.788463
ZFAND5	Zinc finger AN1-type containing 5	1.18351e-07	0.788401
ENSCAFG00000023283	Cleavage and polyadenylation specificity factor subunit 5	0.0043232	0.786834
PRICKLE2	Prickle planar cell polarity protein 2	0.000385073	0.786557
ARG2	Arginase	0.00168188	0.786387
INTS1	Integrator complex subunit 1	8.22321e-06	0.785795
TXNL4A	Thioredoxin-like protein	0.010199	0.785142
N6AMT1	MTS domain-containing protein	0.0113475	0.785125
ENSCAFG00000001675	ANK_REP_REGION domain-containing protein	0.00830197	0.784887
ENSCAFG00000018671	#N/A	0.000269862	0.784529
NDUFAF8	NADH:ubiquinone oxidoreductase complex assembly factor 8	0.000178219	0.78448
EMC4	ER membrane protein complex subunit 4	0.00909634	0.784457
MED16	Mediator of RNA polymerase II transcription subunit 16	8.63728e-06	0.78434
STRAP	2-deoxy-D-ribose 5-phosphate aldolase	0.000447063	0.783964
GTF3A	General transcription factor IIIA	0.0100527	0.783282
RNASEH1	Ribonuclease H1	3.1815e-05	0.782812
ENSCAFG00000018353	ELAV-like protein	0.00148309	0.782272
TECR	Very-long-chain enoyl-CoA reductase	0.000244216	0.780953
ENSCAFG00000015433	Uncharacterized protein	0.00873945	0.780682
IPO4	Importin 4	8.50047e-05	0.780627
ENSCAFG00000015158	#N/A	0.000739676	0.780133
RRP15	RRP15-like protein	0.00382218	0.779046
RPS5	Ribosomal protein S5	0.00114845	0.778127
ECHDC1	Ethylmalonyl-CoA decarboxylase 1	0.000126872	0.777975
SNRNP27	U4/U6.U5 small nuclear ribonucleoprotein 27 kDa protein	0.000193234	0.777661
THAP5	THAP domain containing 5	0.000480271	0.777523
SLC25A25	Solute carrier family 25 member 25	8.80425e-05	0.777325
EMC8	ER membrane protein complex subunit 8	0.00423121	0.777158
LSM8	#N/A	0.00465179	0.776696
C5H1orf174	Chromosome 5 C1orf174 homolog	0.00230514	0.775821
SPOUT1	SPOUT domain containing methyltransferase 1	8.3954e-05	0.775736
ENSCAFG00000041056	Uncharacterized protein	0.00524855	0.77494
PRUNE2	Prune homolog 2 with BCH domain	0.00147586	0.774127
TICAM1	TIR domain-containing adapter molecule 1	0.00253885	0.772647
CARM1	Coactivator-associated arginine methyltransferase 1	3.03117e-07	0.772416
RBM8A	RNA-binding protein 8A	0.000181013	0.772393
ENSCAFG00000044050	#N/A	0.00327765	0.771964
TRMT61B	tRNA (adenine(58)-N(1))-methyltransferase	0.00655603	0.771688
TFPT	TCF3 fusion partner	1.21639e-05	0.770465
DTWD1	tRNA-uridine aminocarboxypropyltransferase	0.00755241	0.770294
SF3B4	Splicing factor 3b subunit 4	2.45872e-07	0.770114
ENSCAFG00000046253	Uncharacterized protein	0.0103217	0.769598
ENSCAFG00000018717	Uncharacterized protein	0.00157798	0.769533
TIFA	TRAF interacting protein with forkhead associated domain	7.83279e-05	0.768674
RPL7	Uncharacterized protein	0.00516567	0.768569
POLR1E	RNA polymerase I subunit E	0.00862146	0.768369
NDUFAF5	NADH:ubiquinone oxidoreductase complex assembly factor 5	0.0094086	0.767625
ENSCAFG00000048608	Uncharacterized protein	0.00427231	0.767482
CALM3	#N/A	0.00190448	0.76739
GPN3	GPN-loop GTPase 3	0.000542144	0.766146
PPTC7	Protein phosphatase	1.65108e-06	0.765599
TCHP	Trichoplein keratin filament-binding protein	0.00318213	0.765547
ACAD9	Acyl-CoA dehydrogenase family member 9	0.00216953	0.765213
ENTPD2	Ectonucleoside triphosphate diphosphohydrolase 2	0.00793115	0.763783
SLC25A6	ADP/ATP translocase	0.00015767	0.763755
SCFD2	Sec1 family domain containing 2	3.90815e-06	0.763481
ARL13B	ADP ribosylation factor like GTPase 13B	0.00513226	0.763441
ENSCAFG00000012624	Uncharacterized protein	0.00975169	0.763406
PRELID1	PRELI domain containing 1	0.00189417	0.761656
NUS1	Ditrans,polycis-polyprenyl diphosphate synthase ((2E,6E)-farnesyldiphosphate specific)	0.00336367	0.760899
BLMH	Bleomycin hydrolase	0.00278974	0.759845
TMEM39A	Transmembrane protein 39A	1.22361e-08	0.75963
ARHGAP39	Rho GTPase activating protein 39	0.00056116	0.759562
PGAM5	PGAM family member 5, mitochondrial serine/threonine protein phosphatase	0.000285906	0.759252
NOC2L	Nucleolar complex protein 2 homolog	4.81062e-06	0.759105
ENSCAFG00000041898	Ribosomal_L18e/L15P domain-containing protein	2.3179e-07	0.758763
RSAD1	Radical S-adenosyl methionine domain-containing protein	0.00068922	0.757138
ENSCAFG00000043319	Uncharacterized protein	5.58229e-05	0.756631
ENSCAFG00000041498	Ribosomal_L18e/L15P domain-containing protein	3.0878e-06	0.756617
HUS1	HUS1 checkpoint clamp component	0.00156084	0.755109
PARD6A	Par-6 family cell polarity regulator alpha	0.00873579	0.75371
ENSCAFG00000011389	40S ribosomal protein S26	0.00389319	0.752927
AARS1	Alanine--tRNA ligase	0.000160827	0.752279
EXOSC5	Exosome component 5	0.00108946	0.752274
AASDHPPT	4'-phosphopantetheinyl transferase	0.000248866	0.752031
RANBP3	RAN binding protein 3	7.28585e-06	0.751998
SNRPC	U1 small nuclear ribonucleoprotein C	0.00598215	0.75198
DDX31	RNA helicase	0.0090535	0.751949
SAC3D1	SAC3 domain containing 1	0.0117297	0.750271
TLE1	TLE family member 1, transcriptional corepressor	0.0116025	0.750046
MAD2L2	Mitotic arrest deficient 2 like 2	5.47965e-05	0.749944
ENSCAFG00000042084	WD_REPEATS_REGION domain-containing protein	0.00255756	0.749926
ZNF205	Zinc finger protein 205	0.000594336	0.749319
NPEPPS	Aminopeptidase	0.00206749	0.749108
TMEM165	Transmembrane protein 165	0.000102037	0.748987
ARHGAP17	Rho GTPase activating protein 17	0.000224147	0.747256
ENSCAFG00000033956	#N/A	0.00254045	0.746543
RPL35	60S ribosomal protein L35	0.00544931	0.746384
OXA1L	OXA1L mitochondrial inner membrane protein	0.000366559	0.74547
SF3B3	Splicing factor 3b subunit 3	0.000813722	0.744437
ENSCAFG00000019944	Late endosomal/lysosomal adaptor and MAPK and MTOR activator 5	4.66981e-05	0.744084
SUPV3L1	ATP-dependent RNA helicase SUPV3L1, mitochondrial	0.00404173	0.743996
SNRPD2	Small nuclear ribonucleoprotein Sm D2	0.00507116	0.742438
TGIF2	TGFB induced factor homeobox 2	6.39803e-05	0.741715
FICD	AMPylator FICD	1.53954e-05	0.741294
ENSCAFG00000004664	J domain-containing protein	0.00144469	0.740449
HNRNPD	Heterogeneous nuclear ribonucleoprotein D	0.0001921	0.739421
ENSCAFG00000016356	Uncharacterized protein	0.00766128	0.738994
CHCHD1	Coiled-coil-helix-coiled-coil-helix domain containing 1	0.00965559	0.738935
MARS2	Methionine--tRNA ligase	0.00224521	0.738474
EIF4G1	Eukaryotic translation initiation factor 4 gamma 1	1.47186e-06	0.738419
COX11	Cytochrome c oxidase copper chaperone COX11	0.00366272	0.737854
ENSCAFG00000003353	Protein FAM136A	0.00758123	0.737796
ROMO1	Protein MGR2 homolog	0.0096559	0.737351
WBP4	WW domain binding protein 4	0.004121	0.736622
NOB1	NIN1 (RPN12) binding protein 1 homolog	9.93089e-05	0.735195
DNAJC21	Uncharacterized protein	0.00769287	0.734683
NAPG	NSF attachment protein gamma	0.000355837	0.734641
DCTN3	Dynactin subunit 3	0.00347761	0.734346
ENSCAFG00000016113	#N/A	0.000921576	0.733424
TRIM28	#N/A	0.000136271	0.733355
LAS1L	LAS1 like ribosome biogenesis factor	0.000434052	0.733248
STXBP1	Cilia- and flagella-associated protein 157	0.000427819	0.733142
COPS4	COP9 signalosome complex subunit 4	0.00791738	0.732756
ENSCAFG00000046637	Uncharacterized protein	0.00468996	0.732535
PSME3	Proteasome activator subunit 3	0.000282992	0.731931
ENSCAFG00000030591	UBC core domain-containing protein	0.00499002	0.731733
POLR2G	DNA-directed RNA polymerase II subunit RPB7	0.00415502	0.731254
CACYBP	Calcyclin-binding protein	0.00446984	0.730722
CDKN2AIPNL	CDKN2A interacting protein N-terminal like	0.00017803	0.730276
DUSP22	Dual specificity phosphatase 22	0.00375858	0.727748
IPO7	Importin 7	0.0115589	0.727592
GLRX5	Glutaredoxin 5	0.000171688	0.726284
SRSF1	Serine/arginine-rich splicing factor 1	0.00272503	0.72604
RPS11	40S ribosomal protein S11	0.00121775	0.725346
ENSCAFG00000031112	#N/A	0.00619739	0.724997
RNPS1	RNA-binding protein with serine-rich domain 1	2.58425e-05	0.724711
SSR4	Signal sequence receptor subunit delta	0.00135847	0.724489
ENSCAFG00000008701	AAA domain-containing protein	0.000161572	0.724213
SPRED2	Sprouty related EVH1 domain containing 2	0.00997598	0.724005
IFT27	Intraflagellar transport 27	0.00468075	0.723506
RPL18	Ribosomal protein L18	1.54231e-06	0.722806
NDUFS3	Complex I-30kD	0.0017274	0.722766
GLRX3	Glutaredoxin 3	0.00709638	0.722763
ACOT8	Acyl-CoA thioesterase 8	0.0010375	0.722211
SETD3	Actin-histidine N-methyltransferase	0.000639035	0.721863
RPL22L1	Ribosomal protein L22 like 1	0.0106512	0.721404
MRPL37	Mitochondrial ribosomal protein L37	0.00068085	0.720818
EED	Embryonic ectoderm development	0.0094798	0.720581
USP5	Ubiquitin carboxyl-terminal hydrolase	4.2472e-05	0.720548
PPAN	Brix domain-containing protein	0.000182613	0.720335
CCND3	Cyclin D3	0.00829361	0.720332
DNAJC27	DnaJ homolog subfamily C member 27	0.00262362	0.72027
WDR18	WD repeat domain 18	0.00156286	0.719559
CLPB	Caseinolytic mitochondrial matrix peptidase chaperone subunit B	0.000148987	0.717855
ADO	2-aminoethanethiol dioxygenase	0.00423553	0.717548
AIMP1	tRNA-binding domain-containing protein	0.00547294	0.71723
SNRPB2	Uncharacterized protein	0.00883312	0.717067
NOP9	NOP9 nucleolar protein	0.00355427	0.716679
RYBP	RING1 and YY1 binding protein	0.000113724	0.716287
ENSCAFG00000029477	Mitochondrial import inner membrane translocase subunit TIM23	0.0124546	0.715849
DNAJA3	DnaJ heat shock protein family (Hsp40) member A3	0.00289354	0.715028
POLR1A	DNA-directed RNA polymerase subunit	0.00181784	0.714736
HNRNPM	Heterogeneous nuclear ribonucleoprotein M	1.53404e-05	0.713018
H2AZ1	Histone H2A	0.00484165	0.712789
RANGAP1	Ran GTPase activating protein 1	1.41845e-05	0.712548
ENSCAFG00000045655	Thioredoxin domain-containing protein	0.00750427	0.71179
PPP1R3F	Protein phosphatase 1 regulatory subunit 3F	0.00294397	0.711774
ENSCAFG00000001422	26S proteasome non-ATPase regulatory subunit 5	0.000429323	0.71133
NDUFB2	Complex I-AGGG	0.00353423	0.711228
ENSCAFG00000031952	60S ribosomal protein L30	0.0120837	0.711061
DPH1	2-(3-amino-3-carboxypropyl)histidine synthase	0.00104684	0.710819
PPOX	Protoporphyrinogen oxidase	0.0038802	0.710499
EEF1B2	Elongation factor 1-beta	0.000993695	0.709483
COQ2	4-hydroxybenzoate polyprenyltransferase, mitochondrial	0.00416096	0.709359
HARS1	Histidine--tRNA ligase, cytoplasmic	0.00108502	0.708765
UQCRFS1	Cytochrome b-c1 complex subunit Rieske, mitochondrial	0.000263255	0.708726
VAMP5	Vesicle associated membrane protein 5	0.000979832	0.708464
HSPB6	Heat shock protein family B (small) member 6	0.00385177	0.708128
ENSCAFG00000014799	Uncharacterized protein	0.00088625	0.707637
ENSCAFG00000006946	Protein kinase domain-containing protein	0.00451469	0.707324
ECSIT	Evolutionarily conserved signaling intermediate in Toll pathway, mitochondrial	0.00316981	0.706638
CYTH1	Cytohesin 1	1.38003e-07	0.706308
RNF126	Ring finger protein 126	0.00205025	0.706047
DPP9	Dipeptidyl peptidase 9	1.0252e-07	0.705592
PASK	PAS domain containing serine/threonine kinase	0.00161712	0.705507
RNASEH2A	Ribonuclease	0.00387563	0.704563
TIMM10B	Translocase of inner mitochondrial membrane 10B	0.000102064	0.704355
PSMB10	Proteasome subunit beta	0.00282966	0.703957
NARS1	Asparagine--tRNA ligase	0.00127906	0.703897
ENSCAFG00000012879	60S ribosomal protein L18a	0.000274482	0.703614
ABITRAM	Actin-binding transcription modulator	0.00166871	0.703613
ELL2	Elongation factor for RNA polymerase II 2	9.09217e-07	0.70327
CNDP2	Carnosine dipeptidase 2	0.0127126	0.701404
RNF7	Ring finger protein 7	0.0068197	0.701186
RTCB	RNA-splicing ligase RtcB homolog	0.00105114	0.700075
SZRD1	SUZ domain-containing protein 1	6.59741e-05	0.699669
MED28	Mediator complex subunit 28	0.00411053	0.699435
SARS1	Seryl-tRNA synthetase	0.00362863	0.699054
ENSCAFG00000018380	RRM domain-containing protein	0.0105139	0.698975
RPS26	40S ribosomal protein S26	8.55382e-05	0.698092
CLUH	Clustered mitochondria protein homolog	2.34289e-06	0.697705
SRBD1	S1 RNA binding domain 1	0.00302278	0.696634
CISD3	CDGSH iron sulfur domain 3	0.00196595	0.696112
DLAT	Acetyltransferase component of pyruvate dehydrogenase complex	0.00716708	0.696109
MALSU1	Mitochondrial assembly of ribosomal large subunit 1	0.000190152	0.69469
LSG1	Large 60S subunit nuclear export GTPase 1	1.3645e-05	0.694361
DHPS	Deoxyhypusine synthase	0.000539157	0.694117
GUK1	Guanylate kinase 1	0.00114223	0.693599
RPS15	40S ribosomal protein S15	2.49454e-07	0.693457
ARFIP2	ADP ribosylation factor interacting protein 2	0.00640504	0.69226
ENSCAFG00000016649	AAA domain-containing protein	0.000383096	0.691239
SPATA5L1	Spermatogenesis associated 5 like 1	0.00216622	0.690505
TMED7	GOLD domain-containing protein	0.00106783	0.689673
ENSCAFG00000044677	ATP synthase subunit	0.00231126	0.689496
ENSCAFG00000008336	#N/A	0.00226863	0.68861
NDUFA9	NADH:ubiquinone oxidoreductase subunit A9	0.00220894	0.688479
SCIMP	SLP adaptor and CSK interacting membrane protein	0.000644004	0.687399
AKAP1	A-kinase anchoring protein 1	0.0115699	0.68631
ENSCAFG00000005504	RRM domain-containing protein	0.00553607	0.685727
ENSCAFG00000043273	#N/A	0.00800701	0.684744
LANCL1	LanC like 1	0.00249294	0.684302
POLR2F	DNA-directed RNA polymerase II subunit F	0.00398021	0.684214
MRPL28	39S ribosomal protein L28, mitochondrial	0.000340685	0.68378
ENSCAFG00000019758	SURF6 domain-containing protein	4.62474e-06	0.683713
RBM10	RNA binding motif protein 10	2.68398e-05	0.683038
ENSCAFG00000042176	Tr-type G domain-containing protein	0.00467753	0.681913
EIF5B	Eukaryotic translation initiation factor 5B	0.00358491	0.681094
NDUFA6	Complex I-B14	0.00696149	0.680796
NOCT	Nocturnin	0.000877315	0.680739
SAP18	18 kDa Sin3-associated polypeptide	0.00394893	0.680439
EFTUD2	116 kDa U5 small nuclear ribonucleoprotein component	0.000184161	0.679984
HDHD2	Haloacid dehalogenase like hydrolase domain containing 2	0.00419414	0.679469
G3BP1	G3BP stress granule assembly factor 1	0.000167881	0.677075
CASP6	Caspase 6	0.00921487	0.67687
ACLY	ATP-citrate synthase	0.0127934	0.676561
MRPL55	Mitochondrial ribosomal protein L55	0.0063885	0.675938
METAP2	Methionine aminopeptidase 2	0.0104566	0.675178
TRUB1	TruB pseudouridine synthase family member 1	0.00981598	0.67494
NBL1	NBL1, DAN family BMP antagonist	0.00367742	0.674453
IFRD1	Interferon related developmental regulator 1	0.00149748	0.674174
KLC3	Kinesin light chain	0.000826777	0.673268
NACC1	Nucleus accumbens associated 1	1.69705e-05	0.67246
NUP88	Nucleoporin 88	0.00125019	0.672057
POLD1	DNA polymerase	0.00236056	0.671736
ENSCAFG00000015834	Elongation factor 1-gamma	0.0123886	0.670607
EFR3A	EFR3 homolog A	0.0013659	0.670452
AUH	AU RNA binding methylglutaconyl-CoA hydratase	0.0119121	0.669664
LSP1	Lymphocyte specific protein 1	8.55353e-05	0.66898
PFDN6	Prefoldin subunit 6	0.0013432	0.668778
PNP	Purine nucleoside phosphorylase	7.57675e-06	0.668194
ZNRF1	Zinc and ring finger 1	0.00450685	0.667511
ABCB1	ATP binding cassette subfamily B member 1	0.00936122	0.666809
SF3A2	Splicing factor 3a subunit 2	4.87046e-05	0.665983
KHSRP	KH-type splicing regulatory protein	1.72655e-07	0.665226
SMCO4	Single-pass membrane and coiled-coil domain-containing protein 4	0.00505036	0.664389
ENSCAFG00000030323	Uncharacterized protein	0.010769	0.663348
CS	Citrate synthase	5.26413e-05	0.66317
SRSF3	Serine and arginine rich splicing factor 3	0.00343084	0.66292
RPL13	60S ribosomal protein L13	0.00609929	0.662567
ENSCAFG00000011598	Importin subunit alpha	0.00838819	0.662484
SSNA1	SS nuclear autoantigen 1	0.00703613	0.662377
STK39	Non-specific serine/threonine protein kinase	0.00877784	0.66205
WDR25	WD repeat domain 25	0.000115561	0.662007
ENSCAFG00000015882	J domain-containing protein	0.00124497	0.660747
HDGFL2	HDGF like 2	1.20934e-05	0.660541
PITHD1	PITH domain containing 1	0.000235911	0.660317
UTP11	U3 small nucleolar RNA-associated protein 11	0.0117488	0.660011
ABCF1	ATP binding cassette subfamily F member 1	2.98418e-05	0.658652
METTL26	Methyltransferase like 26	1.03445e-05	0.658442
ENSCAFG00000016065	#N/A	0.00665643	0.658422
SLC25A38	Mitochondrial glycine transporter	0.00124141	0.658381
LRRC14	Leucine-rich repeat-containing protein 14	0.00254127	0.657148
MRPL2	Mitochondrial ribosomal protein L2	0.000562971	0.657083
ENSCAFG00000010086	Uncharacterized protein	0.00107576	0.657039
NT5DC1	5'-nucleotidase domain containing 1	0.000851163	0.657027
MAIP1	Uncharacterized protein	0.00132394	0.656614
RPL27	60S ribosomal protein L27	0.00547772	0.656071
TUBB4B	Tubulin beta chain	0.000685901	0.65527
GALT	Galactose-1-phosphate uridylyltransferase	0.00184903	0.654877
DHX30	RNA helicase	8.7788e-06	0.654863
TMEM70	Transmembrane protein 70	0.00175658	0.65408
ZNF622	Zinc finger protein 622	6.47393e-05	0.653711
TOMM6	Translocase of outer mitochondrial membrane 6	0.000785882	0.652707
ENSCAFG00000041518	Uncharacterized protein	0.0124652	0.652378
LRRC24	Leucine rich repeat containing 24	0.00185444	0.651144
FIGNL1	Fidgetin like 1	0.00221479	0.650405
ATG10	Autophagy related 10	0.00901269	0.650395
ENSCAFG00000000646	Histone deacetylase complex subunit SAP18	0.00318453	0.650017
NMT1	Glycylpeptide N-tetradecanoyltransferase	0.000258242	0.64974
RFK	Riboflavin kinase	0.000441977	0.649652
MAGED2	MAGE family member D2	0.00213864	0.648118
TRMT1	tRNA (guanine(26)-N(2))-dimethyltransferase	0.000552314	0.647406
ABHD10	Abhydrolase domain containing 10, depalmitoylase	0.00289976	0.647188
EIF1	Eukaryotic translation initiation factor 1	0.0015273	0.646573
NDUFA10	NADH dehydrogenase [ubiquinone] 1 alpha subcomplex subunit 10 (Fragment)	0.000817967	0.646517
COX10	Heme O synthase	0.00532528	0.646402
PSMD8	Proteasome 26S subunit, non-ATPase 8	0.00106542	0.646147
KCNK6	Potassium two pore domain channel subfamily K member 6	0.000815562	0.64592
TPI1	Triosephosphate isomerase	0.00280987	0.645889
POLR3E	RNA polymerase III subunit E	0.00128398	0.645797
SLC33A1	Solute carrier family 33 member 1	0.000249725	0.645579
URB2	URB2 ribosome biogenesis homolog	0.00230349	0.644927
NUP93	Nuclear pore complex protein Nup93	0.000893983	0.644749
ENSCAFG00000045845	#N/A	0.00169862	0.644093
ENSCAFG00000002215	#N/A	0.00152387	0.642543
DESI2	Desumoylating isopeptidase 2	0.00436204	0.641808
JAGN1	Jagunal homolog 1	0.000620714	0.641588
CMTM6	CKLF like MARVEL transmembrane domain containing 6	0.00517352	0.640975
EIF2A	Eukaryotic translation initiation factor 2A	0.0128557	0.639596
TSN	Component 3 of promoter of RISC	0.00312628	0.639473
SDHAF2	Succinate dehydrogenase assembly factor 2, mitochondrial	0.00870173	0.639299
AJUBA	Uncharacterized protein	0.00541903	0.638959
TXNL1	Thioredoxin like 1	0.000815528	0.638698
ENSCAFG00000045298	Uncharacterized protein	0.00267661	0.638694
PTP4A1	TYR_PHOSPHATASE_2 domain-containing protein	0.00143754	0.638546
NSMF	Uncharacterized protein	0.00155433	0.638075
ENSCAFG00000042169	Rab GDP dissociation inhibitor	0.00910604	0.637897
ENSCAFG00000043201	Cytochrome c oxidase polypeptide Vb	0.00780264	0.637471
CBX6	Chromo domain-containing protein	0.0108645	0.63714
ENSCAFG00000001608	Uncharacterized protein	0.000392096	0.636268
MEI1	Meiotic double-stranded break formation protein 1	0.00900336	0.635493
DOT1L	Histone-lysine N-methyltransferase, H3 lysine-79 specific	0.000576136	0.635396
ENSCAFG00000004590	#N/A	0.00587766	0.635335
FAM177A1	Family with sequence similarity 177 member A1	0.00335053	0.63422
USP36	Ubiquitin specific peptidase 36	9.35826e-05	0.633858
KARS1	Lysine--tRNA ligase	0.00956069	0.633111
CEBPG	CCAAT enhancer binding protein gamma	0.0052404	0.632999
BAZ1A	Bromodomain adjacent to zinc finger domain 1A	0.00593552	0.632861
ENSCAFG00000006102	60S ribosomal protein L29	0.000770525	0.632748
DNAJC11	DnaJ heat shock protein family (Hsp40) member C11	0.000957239	0.632603
NME2	Nucleoside diphosphate kinase	0.00501884	0.632137
INTS5	Integrator complex subunit 5	2.35943e-06	0.630836
ENSCAFG00000000400	MHC class I region proline-rich protein CAT56	0.000227088	0.630792
SLC35A2	Solute carrier family 35 member A2	1.20426e-05	0.630054
UTP25	UTP25 small subunit processor component	0.000723504	0.630053
AARS2	Alanine--tRNA ligase	1.07812e-07	0.629365
ENSCAFG00000019461	Sulfhydryl oxidase	0.00081374	0.629181
PITPNB	Phosphatidylinositol transfer protein beta	0.000840302	0.628726
API5	Apoptosis inhibitor 5	0.00629244	0.628685
TTLL11	Tubulin tyrosine ligase like 11	0.00211181	0.628573
PIGU	Phosphatidylinositol glycan anchor biosynthesis class U	0.00805074	0.628471
BUB3	BUB3 mitotic checkpoint protein	0.00354421	0.628122
ENSCAFG00000015396	Eukaryotic peptide chain release factor subunit 1	0.00584529	0.627926
EEF1D	Eukaryotic translation elongation factor 1 delta	0.000606183	0.627602
ELK3	ETS transcription factor ELK3	0.00149012	0.625401
NAXE	NAD(P)H-hydrate epimerase	0.00371294	0.625359
PRKAR2A	Protein kinase cAMP-dependent type II regulatory subunit alpha	0.0015907	0.624755
ZC3H12D	Zinc finger CCCH-type containing 12D	0.010047	0.623389
ENSCAFG00000008935	S10_plectin domain-containing protein	0.00246831	0.62303
MORF4L2	Mortality factor 4-like protein 2	0.0052424	0.623005
MRPL27	Mitochondrial ribosomal protein L27	0.00926608	0.622725
STAT3	Signal transducer and activator of transcription	1.4698e-05	0.622167
KRT10	Keratin, type I cytoskeletal 10	0.00737877	0.621986
GHITM	Growth hormone inducible transmembrane protein	6.00127e-06	0.62169
LARP1	La ribonucleoprotein 1, translational regulator	2.32045e-06	0.62086
TOMM40L	Translocase of outer mitochondrial membrane 40 like	0.00819456	0.620525
ARPC5L	Actin-related protein 2/3 complex subunit 5	0.00139744	0.619065
MLF2	Uncharacterized protein	0.000638415	0.618212
MRPL38	Mitochondrial ribosomal protein L38	6.2581e-05	0.618105
DAP3	Death associated protein 3	0.00147926	0.617827
CCDC92	Coiled-coil domain containing 92	0.00590421	0.617409
AURKAIP1	Aurora kinase A interacting protein 1	0.000546785	0.617282
SUV39H1	Histone-lysine N-methyltransferase	0.00587875	0.617134
ENSCAFG00000007340	Pyruvate dehydrogenase E1 component subunit beta	0.0120792	0.616819
UBE2A	Ubiquitin conjugating enzyme E2 A	0.00195318	0.616629
UROD	Uroporphyrinogen decarboxylase	0.0114403	0.616363
PSMD4	26S proteasome non-ATPase regulatory subunit 4	0.000424677	0.616315
LSM12	LSM12 homolog	0.00214365	0.615964
MAP2K4	Mitogen-activated protein kinase kinase 4	0.00481481	0.615837
PFAS	Formylglycinamide ribonucleotide amidotransferase	0.0118793	0.615073
FIZ1	FLT3 interacting zinc finger 1	0.00128756	0.614614
HSD17B10	Hydroxysteroid 17-beta dehydrogenase 10	0.00052821	0.614523
ENSCAFG00000046669	Uncharacterized protein	0.000324602	0.614219
ENSCAFG00000000604	Casein kinase II subunit beta	0.000202859	0.614173
HNRNPDL	Heterogeneous nuclear ribonucleoprotein D like	0.00324354	0.6139
KNL1	Kinetochore scaffold 1	0.000974871	0.613841
SEC23B	Protein transport protein SEC23	0.000687245	0.613493
ABAT	(S)-3-amino-2-methylpropionate transaminase	0.00240387	0.613223
THOC6	THO complex 6	0.00112092	0.613075
PPP2R1A	Protein phosphatase 2 scaffold subunit Aalpha	4.97166e-06	0.612912
FLT3LG	Fms related receptor tyrosine kinase 3 ligand	0.00207428	0.61275
ENSCAFG00000045293	#N/A	0.00463286	0.612197
TOMM20	Translocase of outer mitochondrial membrane 20	0.00145339	0.61197
ZBTB21	Uncharacterized protein	0.000940884	0.611478
TARBP2	RISC-loading complex subunit TARBP2	2.66436e-05	0.610895
NDUFB11	Complex I-ESSS	0.0038535	0.610078
PSPH	O-phosphoserine phosphohydrolase	0.0023296	0.609821
MSN	Moesin	0.000113592	0.609539
C10H12orf45	#N/A	0.0109364	0.608607
PI4K2A	Phosphatidylinositol 4-kinase type 2	0.000836331	0.608498
WDR1	WD repeat domain 1	0.000240081	0.608216
PPRC1	PPARG related coactivator 1	0.00362506	0.607938
NUDT15	Nudix hydrolase 15	0.00106005	0.607567
UGDH	UDP-glucose 6-dehydrogenase	0.000283907	0.60744
IMP3	IMP U3 small nucleolar ribonucleoprotein 3	0.00639549	0.607335
AAMP	Angio-associated migratory cell protein	0.00138864	0.607218
ENSCAFG00000043101	#N/A	0.000207098	0.607205
GNA12	G protein subunit alpha 12	0.000756423	0.605763
PRPF31	Pre-mRNA-processing factor 31	0.00114198	0.604833
TXN2	Thioredoxin 2	0.00494442	0.604498
MCAM	Uncharacterized protein	0.0041714	0.603978
CHCHD2	Coiled-coil-helix-coiled-coil-helix domain containing 2	0.00351849	0.603834
SMAP2	Small ArfGAP2	0.000324289	0.603356
FAM133B	Uncharacterized protein	0.012597	0.60148
KIF1C	Kinesin family member 1C	0.00315372	0.601469
ENSCAFG00000043893	#N/A	0.00604755	0.601367
H2AX	Histone H2A	0.000238768	0.599269
ENSCAFG00000018497	Complex I-B14.5a	0.000786031	0.598701
MRPL17	39S ribosomal protein L17, mitochondrial	0.000947269	0.597937
OVCA2	Esterase OVCA2	0.000290785	0.597801
ZBTB17	Zinc finger and BTB domain containing 17	3.6103e-05	0.597659
CDK5	Cyclin dependent kinase 5	0.000602781	0.597037
PTPA	Serine/threonine-protein phosphatase 2A activator	0.00340798	0.596459
ACTR3	Actin-like protein 3	0.00217613	0.594563
CIAO2B	Cytosolic iron-sulfur assembly component 2B	9.17885e-05	0.594232
SUPT16H	FACT complex subunit	0.00227263	0.594001
ENSCAFG00000008221	Fructose-bisphosphate aldolase	0.00710356	0.593713
SRPRB	Signal recognition particle receptor subunit beta	0.0118326	0.593472
ENSCAFG00000009746	60S ribosomal protein L29	0.00570173	0.593303
MAP4	Microtubule-associated protein	2.68267e-06	0.592884
CPSF1	Cleavage and polyadenylation specific factor 1	0.00440292	0.592735
DOLPP1	Dolichyldiphosphatase	0.00868231	0.591698
DUS1L	Dihydrouridine synthase 1 like	0.000863887	0.590231
NDUFB8	NADH:ubiquinone oxidoreductase subunit B8	0.00264095	0.590166
PPP6R1	Protein phosphatase 6 regulatory subunit 1	0.00171407	0.589046
PPP1R8	FHA domain-containing protein	0.00127163	0.588689
PSMC2	26S proteasome AAA-ATPase subunit RPT1	0.010844	0.588375
PSMG3	Proteasome assembly chaperone 3	0.000945609	0.58805
EIF4A1	RNA helicase	0.000541663	0.587908
FXR2	FMR1 autosomal homolog 2	0.000146885	0.587879
MRPL24	Mitochondrial ribosomal protein L24	0.00350618	0.587386
ERCC2	General transcription and DNA repair factor IIH helicase subunit XPD	0.00708718	0.586211
ASB1	Ankyrin repeat and SOCS box containing 1	0.00175916	0.584349
ENSCAFG00000001038	Ribonucloprotein	0.00525455	0.584348
SMARCB1	SWI/SNF-related matrix-associated actin-dependent regulator of chromatin subfamily B member 1	0.00184739	0.582966
CUEDC2	CUE domain containing 2	0.000549293	0.582879
HSCB	HscB mitochondrial iron-sulfur cluster cochaperone	0.00626925	0.582875
MTA1	Metastasis associated 1	0.00148091	0.582197
LAT	Linker for activation of T cells	0.00258216	0.581696
GDI2	Rab GDP dissociation inhibitor	0.00261327	0.581457
CDYL2	Chromodomain Y like 2	0.0013502	0.581206
ENSCAFG00000045333	Ribosomal_L16 domain-containing protein	0.00262527	0.581155
TRAPPC1	Trafficking protein particle complex subunit	0.000791808	0.580003
RTL6	Retrotransposon Gag like 6	0.0107639	0.579817
PTPN2	Tyrosine-protein phosphatase non-receptor type	0.00106964	0.578687
SPO11	SPO11 initiator of meiotic double stranded breaks	0.00749075	0.578373
FARS2	Phenylalanyl-tRNA synthetase	0.0118675	0.5775
G6PC3	Glucose-6-phosphatase catalytic subunit 3	0.000865856	0.577233
TCOF1	Treacle ribosome biogenesis factor 1	0.00229518	0.576367
KDM1A	Lysine-specific histone demethylase	0.0100267	0.576147
ETFA	Electron transfer flavoprotein subunit alpha	0.0117762	0.575153
CTNNA1	Catenin alpha 1	0.00463692	0.574646
IARS2	Isoleucyl-tRNA synthetase	0.00915748	0.57418
REXO4	RNA exonuclease 4	0.00227051	0.574083
ABL1	Tyrosine-protein kinase	0.00662031	0.573618
NANS	N-acetylneuraminate synthase	0.00935143	0.573454
XBP1	BZIP domain-containing protein	0.00254779	0.573031
ENSCAFG00000041379	#N/A	0.0096125	0.57299
DDX54	ATP-dependent RNA helicase DDX54	0.000267977	0.572681
TVP23B	Golgi apparatus membrane protein TVP23 homolog	0.00574376	0.57254
ENSCAFG00000031458	Glutamyl-tRNA(Gln) amidotransferase subunit C, mitochondrial	0.00560048	0.572258
UBA1	Ubiquitin-activating enzyme E1	0.00174896	0.571582
MRPS27	Mitochondrial ribosomal protein S27	0.0014982	0.57137
MLX	MAX dimerization protein MLX	0.00108662	0.571049
TSEN15	tRNA splicing endonuclease subunit 15	0.00657752	0.569986
PIP5K1A	PIPK domain-containing protein	3.36301e-05	0.569574
ENSCAFG00000013253	Uncharacterized protein	0.00189239	0.569048
DRAP1	CBFD_NFYB_HMF domain-containing protein	0.00591321	0.568881
TMEM147	Transmembrane protein 147	0.00133631	0.568647
POLR3A	DNA-directed RNA polymerase subunit	0.00216114	0.568432
UBFD1	Ubiquitin family domain containing 1	0.0096267	0.567606
VPS37A	VPS37A subunit of ESCRT-I	0.00296722	0.566457
DDX19A	RNA helicase	0.00905836	0.56506
EIF4A3	RNA helicase	0.0104344	0.56505
CKAP4	Cytoskeleton associated protein 4	0.00164974	0.564486
RND1	Rho family GTPase 1	0.00192604	0.564402
MPLKIP	M-phase specific PLK1 interacting protein	0.00541457	0.564261
ENSCAFG00000001588	Uncharacterized protein	0.00412582	0.563505
CENPB	Uncharacterized protein	4.49131e-06	0.562599
JAK3	Tyrosine-protein kinase	0.000996833	0.562371
RIOX2	Bifunctional lysine-specific demethylase and histidyl-hydroxylase	0.00401833	0.562214
HYOU1	Hypoxia up-regulated 1	0.00116872	0.561025
ENSCAFG00000005722	Uncharacterized protein	0.00467758	0.560672
DYRK3	Dual-specificity kinase	0.000496873	0.560127
NAA50	N-alpha-acetyltransferase 50, NatE catalytic subunit	0.0125748	0.559933
HNRNPU	Heterogeneous nuclear ribonucleoprotein U	0.0104097	0.559104
APTX	Aprataxin	0.00278075	0.559072
ENSCAFG00000004229	Glutamate dehydrogenase	0.00472185	0.559059
RPL31	#N/A	0.00544067	0.557427
MAPK6	Mitogen-activated protein kinase	0.00559303	0.556851
ARHGAP1	Cdc42 GTPase-activating protein	1.03819e-05	0.555567
MAP2K1	Mitogen-activated protein kinase kinase 1	0.000150886	0.554979
ENSCAFG00000009309	Uncharacterized protein	0.00800707	0.554751
UBQLN1	Ubiquilin 1	0.00101612	0.554454
ENSCAFG00000000118	Saposin B-type domain-containing protein	0.00599883	0.554085
ENSCAFG00000020278	Conserved oligomeric Golgi complex subunit 8	0.00157684	0.552659
ENSCAFG00000048610	Transmembrane protein 258	0.00980009	0.55245
TMEM214	Transmembrane protein 214	0.000244134	0.551821
EIF3D	Eukaryotic translation initiation factor 3 subunit D	0.00857953	0.551506
NPLOC4	NPL4 homolog, ubiquitin recognition factor	0.00105539	0.55113
SUV39H2	Histone-lysine N-methyltransferase	0.00171495	0.55074
KATNBL1	Katanin regulatory subunit B1 like 1	0.0125424	0.5498
RPL8	60S ribosomal protein L8	0.00971226	0.548995
MDM2	E3 ubiquitin-protein ligase Mdm2	0.00870705	0.54873
ARF6	ADP ribosylation factor 6	0.0111198	0.548215
ENSCAFG00000028908	PAT complex subunit Asterix	0.00734389	0.547744
SRP9	Signal recognition particle 9 kDa protein	0.0104361	0.547042
CDC37	Hsp90 chaperone protein kinase-targeting subunit	0.000134518	0.546933
SHB	SH2 domain containing adaptor protein B	0.00726908	0.546891
DPP3	Dipeptidyl peptidase 3	0.010803	0.546691
[truncated: 13,592 more rows]

## Sheet: human_DESeq
Gene name	Description	FDR step up (PHA vs. Untreated)	Log2(Ratio) (PHA vs. Untreated)
IFNG	Interferon gamma	3.05901e-42	8.54256
ZBED2	Zinc finger BED domain-containing protein 2	1.58874e-121	8.35056
CCL17	C-C motif chemokine 17	6.28524e-38	8.30564
IL6	Interleukin-6	2.00318e-38	7.9739
LIF	Leukemia inhibitory factor	3.92444e-198	7.55473
MCM10	Protein MCM10 homolog	5.13687e-168	7.55251
CSF2	Granulocyte-macrophage colony-stimulating factor	2.97469e-26	7.1372
DTL	Denticleless protein homolog	2.91431e-209	7.11457
IL1B	Interleukin-1 beta	1.74956e-153	6.81365
CDC45	Cell division control protein 45 homolog	1.59917e-116	6.79732
ACOD1	Aconitate decarboxylase 1	2.57961e-31	6.71845
IL2RA	Interleukin-2 receptor subunit alpha	2.30616e-214	6.44454
GGT5	Glutathione hydrolase 5 proenzyme	5.64956e-13	6.20485
LTA	Lymphotoxin-alpha	1.00496e-134	6.19669
CDC25A	M-phase inducer phosphatase 1	2.29759e-104	6.18109
TNFRSF9	Tumor necrosis factor receptor superfamily member 9	1.26724e-202	6.15018
TM4SF1	Transmembrane 4 L6 family member 1	1.01156e-30	6.11697
CHEK1	Serine/threonine-protein kinase Chk1	7.03386e-281	6.0735
IL2	Interleukin-2	5.76026e-39	6.07201
GINS2	DNA replication complex GINS protein PSF2	8.21741e-171	6.06673
IL1A	Interleukin-1 alpha	1.15404e-119	6.0514
GALR2	Galanin receptor type 2	2.14433e-61	5.92073
CDC6	Cell division control protein 6 homolog	6.09226e-165	5.91385
NDFIP2	NEDD4 family-interacting protein 2	2.625e-143	5.87478
ILDR2	Immunoglobulin-like domain-containing receptor 2	3.4372e-92	5.87231
MMP1	Interstitial collagenase	3.58854e-12	5.84657
EXO1	Exonuclease 1	1.40015e-97	5.79353
STRIP2	Striatin-interacting protein 2	2.55194e-211	5.75311
CCL19	C-C motif chemokine 19	8.22829e-37	5.69428
SLC27A2	Very long-chain acyl-CoA synthetase	3.55588e-99	5.68431
XIRP1	Xin actin-binding repeat-containing protein 1	2.52605e-33	5.66114
DIXDC1	Dixin	4.44514e-78	5.57678
C1QTNF1	Complement C1q tumor necrosis factor-related protein 1	1.43758e-43	5.53377
INHBA	Inhibin beta A chain	4.01364e-20	5.51377
FAM124A	Protein FAM124A	3.25945e-12	5.49208
PTGS2	Prostaglandin G/H synthase 2	2.07377e-21	5.48968
PBK	Lymphokine-activated killer T-cell-originated protein kinase	1.3244e-20	5.39586
CDT1	DNA replication factor Cdt1	1.45001e-117	5.38054
SKA3	Spindle and kinetochore-associated protein 3	3.40398e-45	5.32499
CXCL9	C-X-C motif chemokine 9	2.66566e-21	5.31256
MYO1B	Unconventional myosin-Ib	2.54612e-91	5.30559
RIBC2	RIB43A-like with coiled-coils protein 2	1.32246e-23	5.17589
CEMIP	Cell migration-inducing and hyaluronan-binding protein	1.58463e-20	5.17533
FLT1	Vascular endothelial growth factor receptor 1	6.33981e-59	5.13971
BATF3	Basic leucine zipper transcriptional factor ATF-like 3	2.1217e-31	5.07608
F5	Coagulation factor V	7.69623e-61	5.05942
PHKA1	Phosphorylase b kinase regulatory subunit alpha, skeletal muscle isoform	2.32634e-46	5.0475
B4GALNT1	Beta-1,4 N-acetylgalactosaminyltransferase 1	3.13249e-56	5.02775
IL36G	Interleukin-36 gamma	3.95025e-22	5.02355
MT1M	Metallothionein-1M	4.24168e-30	5.01928
CTLA4	Cytotoxic T-lymphocyte protein 4	6.76184e-225	5.00439
CLSPN	Claspin	0	4.99039
CDC20	Cell division cycle protein 20 homolog	2.29691e-218	4.94415
RGS16	Regulator of G-protein signaling 16	9.41339e-74	4.92399
COL6A3	Collagen alpha-3(VI) chain	8.01614e-144	4.86704
IRF4	Interferon regulatory factor 4	4.72211e-119	4.79771
ORC1	Origin recognition complex subunit 1	3.26537e-196	4.78437
TRIP13	Pachytene checkpoint protein 2 homolog	1.37685e-117	4.76508
DSCC1	Sister chromatid cohesion protein DCC1	2.54266e-102	4.75799
MPZL2	Myelin protein zero-like protein 2	1.21397e-100	4.75539
KIF1A	Kinesin-like protein KIF1A	1.475e-34	4.74711
CCL4	C-C motif chemokine 4	2.23314e-213	4.73744
GJC1	Gap junction gamma-1 protein	1.90026e-21	4.73167
ELOVL7	Elongation of very long chain fatty acids protein 7	1.4497e-59	4.70877
OCSTAMP	Osteoclast stimulatory transmembrane protein	1.41094e-14	4.69411
RAD51	DNA repair protein RAD51 homolog 1	3.61715e-146	4.62111
KCNK5	Potassium channel subfamily K member 5	4.13916e-93	4.60583
RAD54L	DNA repair and recombination protein RAD54-like	6.60509e-91	4.58573
CHST3	Carbohydrate sulfotransferase 3	9.90919e-44	4.5855
RRM2	Ribonucleoside-diphosphate reductase subunit M2	1.24821e-33	4.57825
TERT	Telomerase reverse transcriptase	3.63224e-50	4.56154
IL23R	Interleukin-23 receptor	9.80547e-18	4.53697
PYCR1	Pyrroline-5-carboxylate reductase 1, mitochondrial	7.99998e-84	4.51876
CD40LG	CD40 ligand	5.62684e-77	4.51664
TNFRSF4	Tumor necrosis factor receptor superfamily member 4	1.06783e-75	4.51186
KIFC1	Kinesin-like protein KIFC1	6.29966e-96	4.50916
MCM4	DNA replication licensing factor MCM4	0	4.45263
CCL8	C-C motif chemokine 8	3.02437e-08	4.44397
CDH3	Cadherin-3	3.50181e-11	4.44056
CXCL1	Growth-regulated alpha protein	3.66327e-16	4.43683
NR4A1	Nuclear receptor subfamily 4 group A member 1	1.49348e-72	4.43228
CA12	Carbonic anhydrase 12	1.05431e-09	4.40754
DMC1	Meiotic recombination protein DMC1/LIM15 homolog	7.42634e-37	4.39312
CDCA5	Sororin	1.81443e-129	4.38751
TEDC2	Tubulin epsilon and delta complex protein 2	8.47289e-72	4.38695
NIPAL4	Magnesium transporter NIPA4	1.57862e-45	4.36258
DIAPH3	Protein diaphanous homolog 3	1.24062e-41	4.34375
SSTR2	#N/A	1.05903e-07	4.32788
E2F7	Transcription factor E2F7	4.33233e-29	4.3278
CXCL8	Interleukin-8	4.21417e-59	4.31781
ETV3L	ETS translocation variant 3-like protein	1.55559e-07	4.31261
HMSD	Serpin-like protein HMSD	1.09244e-25	4.28821
ORC6	Origin recognition complex subunit 6	7.32435e-115	4.28002
BIRC5	Baculoviral IAP repeat-containing protein 5	1.64524e-43	4.27487
HELLS	Lymphoid-specific helicase	4.86107e-143	4.2611
OR2I1P	Putative olfactory receptor 2I1	9.79676e-34	4.256
TTK	Dual specificity protein kinase TTK	9.43673e-66	4.20141
BARX2	Homeobox protein BarH-like 2	2.99882e-06	4.19949
CCL3L1	C-C motif chemokine 3-like 1	2.15235e-39	4.18782
SPC25	Kinetochore protein Spc25	3.81596e-18	4.17404
DUSP4	Dual specificity protein phosphatase 4	1.34674e-46	4.16276
RHBDL3	Rhomboid-related protein 3	2.20571e-39	4.15844
TNFRSF11B	Tumor necrosis factor receptor superfamily member 11B	1.6304e-14	4.15586
ITGB3	Integrin beta-3	1.41664e-34	4.14704
IL12RB2	Interleukin-12 receptor subunit beta-2	3.01786e-35	4.14668
CHAF1B	#N/A	6.77973e-189	4.14593
POLE2	DNA polymerase epsilon subunit 2	1.46902e-74	4.14506
DLGAP5	Disks large-associated protein 5	2.24544e-23	4.10836
E2F1	Transcription factor E2F1	1.82159e-127	4.10525
CCL20	C-C motif chemokine 20	1.63261e-20	4.10505
PKMYT1	Membrane-associated tyrosine- and threonine-specific cdc2-inhibitory kinase	7.83727e-32	4.09696
IL31RA	Interleukin-31 receptor subunit alpha	1.77749e-19	4.09693
LAG3	Lymphocyte activation gene 3 protein	3.73808e-63	4.09309
GZMB	Granzyme B	3.89609e-39	4.08887
ZBTB32	Zinc finger and BTB domain-containing protein 32	6.16526e-33	4.07488
NCAPG	#N/A	4.05497e-43	4.07299
FOSL1	Fos-related antigen 1	1.76959e-76	4.06792
ZWINT	ZW10 interactor	1.1255e-182	4.05748
TICRR	Treslin	1.92998e-42	4.04489
F3	Tissue factor	9.91333e-36	4.02164
NIPAL1	Magnesium transporter NIPA3	7.9308e-49	4.00256
MCM2	#N/A	4.42698e-114	3.99301
HCAR1	Hydroxycarboxylic acid receptor 1	1.94226e-08	3.96249
GLDC	Glycine dehydrogenase (decarboxylating), mitochondrial	4.92892e-34	3.96023
SLC16A2	Monocarboxylate transporter 8	4.78289e-39	3.95882
CDCA7	Cell division cycle-associated protein 7	6.89971e-64	3.94245
FGF18	Fibroblast growth factor 18	3.11754e-22	3.93651
DDIT4	DNA damage-inducible transcript 4 protein	4.69288e-77	3.93571
HPDL	4-hydroxyphenylpyruvate dioxygenase-like protein	4.38959e-74	3.90054
UHRF1	E3 ubiquitin-protein ligase UHRF1	1.60575e-122	3.89913
BCL2L14	Apoptosis facilitator Bcl-2-like protein 14	1.96151e-53	3.88735
MELK	Maternal embryonic leucine zipper kinase	1.24475e-66	3.88679
FNBP1L	Formin-binding protein 1-like	4.14594e-78	3.86926
EZH2	Histone-lysine N-methyltransferase EZH2	1.1261e-190	3.86268
NME1	Nucleoside diphosphate kinase A	6.13373e-53	3.85884
XCL1	Lymphotactin	8.09352e-11	3.85648
SEMA7A	Semaphorin-7A	4.63611e-55	3.83955
C2CD4A	C2 calcium-dependent domain-containing protein 4A	2.0809e-13	3.83878
PACSIN3	Protein kinase C and casein kinase substrate in neurons protein 3	4.06851e-55	3.83732
IDO1	Indoleamine 2,3-dioxygenase 1	1.85611e-50	3.83211
TNF	Tumor necrosis factor	2.99491e-59	3.82823
CCL4L2	C-C motif chemokine 4-like	1.11389e-159	3.81436
CDK6	Cyclin-dependent kinase 6	1.22548e-108	3.81206
LPAR3	Lysophosphatidic acid receptor 3	2.87356e-28	3.79845
NCMAP	Noncompact myelin-associated protein	4.12507e-11	3.79761
POLQ	DNA polymerase theta	2.98871e-65	3.7889
UBE2C	Ubiquitin-conjugating enzyme E2 C	7.95552e-50	3.78543
DLL4	Delta-like protein 4	2.10967e-34	3.78379
KIF14	Kinesin-like protein KIF14	9.40456e-25	3.77988
BUB1B	Mitotic checkpoint serine/threonine-protein kinase BUB1 beta	1.56587e-78	3.76623
TTBK1	Tau-tubulin kinase 1	1.92404e-29	3.76096
CYS1	Cystin-1	6.73857e-05	3.74737
ICOS	Inducible T-cell costimulator	4.85441e-243	3.72296
CENPM	Centromere protein M	4.36011e-58	3.7179
SLAMF1	Signaling lymphocytic activation molecule	9.38571e-57	3.71645
CD70	CD70 antigen	7.22911e-42	3.71093
CKAP2L	Cytoskeleton-associated protein 2-like	6.97168e-27	3.70267
SKA1	Spindle and kinetochore-associated protein 1	5.88591e-34	3.70043
CYP27B1	25-hydroxyvitamin D-1 alpha hydroxylase, mitochondrial	3.77395e-19	3.69024
CASP5	Caspase-5	3.53549e-17	3.67612
ITGB8	Integrin beta-8	5.09489e-18	3.66309
TMEM217	Transmembrane protein 217	3.43094e-15	3.66006
CENPU	Centromere protein U	4.64922e-59	3.6569
UBE2T	Ubiquitin-conjugating enzyme E2 T	7.77165e-90	3.64526
NCS1	Neuronal calcium sensor 1	1.20904e-23	3.63541
TPX2	Targeting protein for Xklp2	1.00764e-30	3.63142
KLHL23	Kelch-like protein 23	2.56972e-38	3.62961
CCND2	G1/S-specific cyclin-D2	1.15915e-110	3.6268
PDCD1	Programmed cell death protein 1	2.90398e-117	3.62557
HEY1	Hairy/enhancer-of-split related with YRPW motif protein 1	4.05501e-10	3.62524
GPC5	Glypican-5	3.55688e-11	3.62436
SLCO4A1	Solute carrier organic anion transporter family member 4A1	1.74425e-35	3.62347
ACOT7	Cytosolic acyl coenzyme A thioester hydrolase	2.56562e-166	3.61201
CCL3	C-C motif chemokine 3	2.31655e-51	3.59702
MT1E	Metallothionein-1E	4.47806e-28	3.58742
CEP55	Centrosomal protein of 55 kDa	3.4709e-40	3.57859
CDK1	Cyclin-dependent kinase 1	2.668e-47	3.57234
MYBL2	Myb-related protein B	1.60079e-22	3.5674
MTHFD1L	Monofunctional C1-tetrahydrofolate synthase, mitochondrial	1.41188e-150	3.55644
KCNK1	Potassium channel subfamily K member 1	2.85736e-16	3.53603
ADAMTS4	A disintegrin and metalloproteinase with thrombospondin motifs 4	1.1468e-14	3.52635
LAYN	Layilin	4.54622e-21	3.52487
TIPIN	TIMELESS-interacting protein	2.04185e-118	3.51875
TK1	Thymidine kinase, cytosolic	4.30233e-44	3.51549
FCRL4	Fc receptor-like protein 4	7.30413e-18	3.51244
CD200	OX-2 membrane glycoprotein	1.3777e-62	3.50456
GINS1	DNA replication complex GINS protein PSF1	5.60558e-131	3.50351
HSPD1	60 kDa heat shock protein, mitochondrial	3.94895e-201	3.49385
SPC24	Kinetochore protein Spc24	6.47431e-36	3.4911
PCBP3	Poly(rC)-binding protein 3	1.12375e-40	3.48704
XRCC2	DNA repair protein XRCC2	4.9253e-40	3.48391
TYMS	Thymidylate synthase	7.34892e-35	3.47455
EDN1	Endothelin-1	7.84999e-21	3.46633
NR4A2	Nuclear receptor subfamily 4 group A member 2	2.00856e-96	3.46384
TMEM97	Sigma intracellular receptor 2	3.27026e-64	3.45064
SOX5	Transcription factor SOX-5	6.17132e-13	3.44841
OSM	Oncostatin-M	2.56972e-38	3.42832
E2F8	Transcription factor E2F8	6.6469e-17	3.40527
PAICS	Multifunctional protein ADE2	4.36313e-120	3.36999
FEZ1	Fasciculation and elongation protein zeta-1	1.73659e-26	3.36976
TNIP3	TNFAIP3-interacting protein 3	1.19519e-43	3.36923
SLC6A9	Sodium- and chloride-dependent glycine transporter 1	6.76214e-37	3.36073
CDCA2	Cell division cycle-associated protein 2	8.07737e-31	3.3596
IL12B	Interleukin-12 subunit beta	7.95904e-10	3.34758
HJURP	Holliday junction recognition protein	1.06012e-25	3.34619
CD69	Early activation antigen CD69	5.47138e-96	3.34115
PLK4	Serine/threonine-protein kinase PLK4	2.83431e-59	3.33782
NPAS2	Neuronal PAS domain-containing protein 2	1.49869e-32	3.33684
CCNA2	Cyclin-A2	4.70939e-53	3.33616
PRAME	Melanoma antigen preferentially expressed in tumors	1.36478e-08	3.32909
MCM6	DNA replication licensing factor MCM6	3.92603e-221	3.31474
HMMR	Hyaluronan mediated motility receptor	1.08003e-34	3.31076
FLG	Filaggrin	1.43303e-19	3.30616
NPW	Neuropeptide W	2.61917e-17	3.29164
C2CD4B	C2 calcium-dependent domain-containing protein 4B	5.64296e-06	3.2855
CD274	Programmed cell death 1 ligand 1	4.97883e-29	3.28143
G0S2	G0/G1 switch protein 2	8.79705e-25	3.28062
TREM1	Triggering receptor expressed on myeloid cells 1	4.00473e-33	3.26852
TNFSF11	Tumor necrosis factor ligand superfamily member 11	2.3322e-30	3.26719
AK4	#N/A	1.54695e-46	3.26603
NR4A3	#N/A	1.8481e-71	3.25703
EBI3	Interleukin-27 subunit beta	3.68375e-38	3.25415
SH2D4A	SH2 domain-containing protein 4A	9.95249e-24	3.2487
SOCS1	Suppressor of cytokine signaling 1	1.33728e-49	3.24788
ESPL1	Separin	4.51252e-139	3.24024
TROAP	Tastin	2.441e-46	3.23907
ACOT4	Peroxisomal succinyl-coenzyme A thioesterase	9.01005e-10	3.23808
EPOP	Elongin BC and Polycomb repressive complex 2-associated protein	1.81308e-62	3.23515
TNFAIP6	Tumor necrosis factor-inducible gene 6 protein	9.62187e-06	3.21569
CXCL13	C-X-C motif chemokine 13	1.76681e-33	3.21147
MT1G	#N/A	3.44723e-08	3.20889
KIF4A	Chromosome-associated kinesin KIF4A	1.63361e-29	3.20574
WDHD1	WD repeat and HMG-box DNA-binding protein 1	1.83804e-42	3.20167
LRRC32	Transforming growth factor beta activator LRRC32	5.45975e-55	3.20092
DDIAS	DNA damage-induced apoptosis suppressor protein	1.047e-57	3.1883
REEP2	Receptor expression-enhancing protein 2	6.20296e-46	3.1878
TMEM52	Transmembrane protein 52	3.42987e-11	3.1761
CGREF1	Cell growth regulator with EF hand domain protein 1	8.55049e-14	3.17436
KIF2C	Kinesin-like protein KIF2C	5.53345e-33	3.16477
SLC38A5	Sodium-coupled neutral amino acid transporter 5	9.69394e-210	3.16341
TMEM132A	Transmembrane protein 132A	2.0062e-15	3.16245
CCL23	C-C motif chemokine 23	1.86105e-10	3.15828
CHAC2	Glutathione-specific gamma-glutamylcyclotransferase 2	4.32598e-58	3.15685
SHCBP1	SHC SH2 domain-binding protein 1	8.89679e-44	3.15459
TYRO3	Tyrosine-protein kinase receptor TYRO3	5.6432e-68	3.15213
CIP2A	Protein CIP2A	9.47046e-76	3.13946
ZNF367	Zinc finger protein 367	3.07201e-164	3.13449
CCR4	C-C chemokine receptor type 4	1.30528e-35	3.13255
ODC1	Ornithine decarboxylase	1.2224e-94	3.12788
PSAT1	Phosphoserine aminotransferase	6.62119e-44	3.12173
AUNIP	Aurora kinase A and ninein-interacting protein	1.1859e-24	3.10381
SLC35F2	Solute carrier family 35 member F2	6.8568e-36	3.09821
MYO5B	Unconventional myosin-Vb	1.28931e-22	3.09405
JPH4	Junctophilin-4	1.69729e-15	3.08841
GJD3	#N/A	8.58625e-14	3.08836
CXCL3	C-X-C motif chemokine 3	1.46394e-14	3.07889
POLR3G	DNA-directed RNA polymerase III subunit RPC7	9.65731e-39	3.07764
DHCR24	Delta(24)-sterol reductase	8.20309e-64	3.07581
MTFR2	Mitochondrial fission regulator 2	5.03632e-60	3.06442
HCAR2	Hydroxycarboxylic acid receptor 2	9.86071e-06	3.05356
TIAM2	Rho guanine nucleotide exchange factor TIAM2	2.78162e-56	3.03797
SLC39A14	Metal cation symporter ZIP14	7.83684e-119	3.03389
EFR3B	Protein EFR3 homolog B	6.09993e-36	3.03306
NTRK2	BDNF/NT-3 growth factors receptor	1.02202e-17	3.02826
XCL2	Cytokine SCM-1 beta	4.47506e-13	3.01951
FAM241B	Protein FAM241B	5.54096e-67	3.01904
GINS3	DNA replication complex GINS protein PSF3	1.065e-115	3.01894
CCNE1	G1/S-specific cyclin-E1	6.74204e-50	3.01411
PPA1	Inorganic pyrophosphatase	5.42822e-95	3.00911
KIF18A	Kinesin-like protein KIF18A	2.0256e-26	3.00739
TWIST1	Twist-related protein 1	7.94682e-10	3.00649
TNFRSF18	Tumor necrosis factor receptor superfamily member 18	1.66196e-23	3.00527
CXCL11	C-X-C motif chemokine 11	2.99251e-05	3.00293
SOCS2	Suppressor of cytokine signaling 2	7.40915e-25	3.00147
ERCC6L	DNA excision repair protein ERCC-6-like	9.2291e-29	2.99943
SVEP1	Sushi, von Willebrand factor type A, EGF and pentraxin domain-containing protein 1	2.33454e-11	2.99581
STAP2	Signal-transducing adaptor protein 2	5.44744e-28	2.98494
GPR3	G-protein coupled receptor 3	6.44506e-21	2.98137
BYSL	Bystin	2.5483e-91	2.97115
NALF2	#N/A	8.61121e-09	2.97017
CKS2	Cyclin-dependent kinases regulatory subunit 2	4.02289e-86	2.96891
GMNN	Geminin	2.9483e-131	2.96753
MAD2L1	Mitotic spindle assembly checkpoint protein MAD2A	1.1914e-65	2.96009
ACAT2	Acetyl-CoA acetyltransferase, cytosolic	3.56041e-49	2.95151
GNG8	Guanine nucleotide-binding protein G(I)/G(S)/G(O) subunit gamma-8	3.84424e-11	2.949
FEN1	Flap endonuclease 1	2.98772e-143	2.94863
NPM3	Nucleoplasmin-3	2.37252e-143	2.94511
WNT5A	Protein Wnt-5a	4.50527e-10	2.93645
CISH	Cytokine-inducible SH2-containing protein	1.35824e-32	2.93513
SEPTIN3	Neuronal-specific septin-3	1.89815e-11	2.93443
HMGCS1	Hydroxymethylglutaryl-CoA synthase, cytoplasmic	3.94961e-88	2.93392
GBP6	Guanylate-binding protein 6	5.65313e-13	2.9227
GINS4	DNA replication complex GINS protein SLD5	4.18813e-90	2.91893
HSPE1	10 kDa heat shock protein, mitochondrial	8.10024e-57	2.9189
RAD54B	DNA repair and recombination protein RAD54B	2.69284e-15	2.90293
TRAF1	TNF receptor-associated factor 1	4.412e-98	2.90023
EGR1	Early growth response protein 1	1.38176e-29	2.89676
FPR2	N-formyl peptide receptor 2	5.08244e-26	2.89512
NTRK1	High affinity nerve growth factor receptor	3.01514e-37	2.8925
SMIM10	Small integral membrane protein 10	5.26154e-06	2.89085
CTTN	Src substrate cortactin	4.67529e-14	2.89082
PCNA	Proliferating cell nuclear antigen	9.95268e-110	2.88985
MCOLN2	Mucolipin-2	1.51876e-69	2.8868
CTPS1	CTP synthase 1	1.73934e-68	2.88663
ANKRD33B	Ankyrin repeat domain-containing protein 33B	8.81027e-45	2.88628
PPFIBP1	Liprin-beta-1	6.12984e-49	2.88056
LHFPL6	LHFPL tetraspan subfamily member 6 protein	3.58434e-36	2.87581
RGS1	Regulator of G-protein signaling 1	3.16193e-35	2.87533
TGM2	Protein-glutamine gamma-glutamyltransferase 2	1.8368e-21	2.86796
SFXN1	Sideroflexin-1	2.38187e-155	2.85983
ZNF492	Zinc finger protein 492	1.00301e-05	2.85927
HROB	Homologous recombination OB-fold protein	1.58718e-36	2.8537
CHAC1	Glutathione-specific gamma-glutamylcyclotransferase 1	3.26211e-21	2.8508
VWCE	von Willebrand factor C and EGF domain-containing protein	6.64199e-21	2.85067
CCR8	C-C chemokine receptor type 8	2.11072e-15	2.84687
EGR3	Early growth response protein 3	4.16781e-17	2.84669
CSF1	Macrophage colony-stimulating factor 1	1.22512e-22	2.84609
NAMPT	Nicotinamide phosphoribosyltransferase	7.00413e-29	2.8459
TNS4	Tensin-4	2.75459e-13	2.83782
GLIS3	Zinc finger protein GLIS3	1.15171e-14	2.83379
IGLON5	IgLON family member 5	4.54599e-12	2.829
DNA2	DNA replication ATP-dependent helicase/nuclease DNA2	5.49121e-63	2.82647
KIF15	Kinesin-like protein KIF15	3.16893e-32	2.82412
RMI2	RecQ-mediated genome instability protein 2	7.07266e-22	2.81676
FOXM1	#N/A	1.28713e-40	2.81224
SLC7A5	Large neutral amino acids transporter small subunit 1	4.78098e-56	2.81083
EME1	Crossover junction endonuclease EME1	4.22528e-37	2.80692
BRCA1	Breast cancer type 1 susceptibility protein	1.11597e-99	2.8053
TOP2A	DNA topoisomerase 2-alpha	1.23003e-45	2.8052
IL15RA	Interleukin-15 receptor subunit alpha	4.34583e-40	2.7996
PIMREG	Protein PIMREG	4.3959e-13	2.79753
RFC3	Replication factor C subunit 3	2.92245e-80	2.79438
SERPINE2	Glia-derived nexin	4.17263e-34	2.79388
JCAD	Junctional protein associated with coronary artery disease	7.96034e-06	2.7818
SNRPD1	Small nuclear ribonucleoprotein Sm D1	7.65405e-93	2.78141
SYTL3	Synaptotagmin-like protein 3	8.6716e-29	2.76623
LINGO4	Leucine-rich repeat and immunoglobulin-like domain-containing nogo receptor-interacting protein 4	4.70361e-08	2.75166
MRTO4	mRNA turnover protein 4 homolog	4.41117e-70	2.7474
PUS7	Pseudouridylate synthase 7 homolog	4.70848e-90	2.74735
S1PR3	Sphingosine 1-phosphate receptor 3	1.94713e-12	2.74634
NAPSA	#N/A	1.24089e-15	2.74562
PDSS1	All trans-polyprenyl-diphosphate synthase PDSS1	1.69204e-29	2.7426
CENPH	Centromere protein H	2.57561e-65	2.74211
FFAR3	Free fatty acid receptor 3	2.80875e-06	2.74123
HSP90AB1	Heat shock protein HSP 90-beta	4.10765e-106	2.74012
CD80	T-lymphocyte activation antigen CD80	1.40573e-15	2.72453
WDR76	WD repeat-containing protein 76	1.53702e-128	2.71199
EED	Polycomb protein EED	4.08864e-81	2.71144
PLAGL2	Zinc finger protein PLAGL2	6.51843e-159	2.70236
NOP16	Nucleolar protein 16	1.06594e-70	2.69431
ADAM19	Disintegrin and metalloproteinase domain-containing protein 19	2.83388e-42	2.69335
ULBP2	UL16-binding protein 2	1.47071e-08	2.69278
GPC1	Glypican-1	5.37167e-20	2.69254
LAPTM4B	Lysosomal-associated transmembrane protein 4B	5.92735e-41	2.69137
GLP1R	Glucagon-like peptide 1 receptor	2.32702e-10	2.68907
LIMA1	LIM domain and actin-binding protein 1	5.25318e-68	2.68847
MT2A	#N/A	3.50028e-23	2.68403
TLCD1	TLC domain-containing protein 1	2.05864e-28	2.68064
SELENOI	Ethanolaminephosphotransferase 1	1.91295e-121	2.67994
DUSP5	Dual specificity protein phosphatase 5	7.45075e-49	2.67349
SCD	Stearoyl-CoA desaturase	7.82996e-25	2.66662
MKI67	Proliferation marker protein Ki-67	2.13367e-24	2.66418
APCDD1	Protein APCDD1	5.3214e-07	2.66137
SGO1	Shugoshin 1	3.13962e-24	2.66051
IL19	Interleukin-19	1.39681e-13	2.65542
DEPDC1B	DEP domain-containing protein 1B	4.53805e-14	2.65268
SLC39A8	Metal cation symporter ZIP8	9.04567e-20	2.65199
CMSS1	Protein CMSS1	2.79807e-86	2.65062
OXCT1	Succinyl-CoA:3-ketoacid coenzyme A transferase 1, mitochondrial	1.68671e-123	2.65025
PRMT1	Protein arginine N-methyltransferase 1	1.47292e-99	2.64949
ACTRT3	Actin-related protein T3	2.54375e-18	2.64886
FGF2	Fibroblast growth factor 2	1.83459e-06	2.64753
PDGFA	Platelet-derived growth factor subunit A	8.32643e-16	2.64563
TMPRSS3	Transmembrane protease serine 3	2.81092e-30	2.63794
LDHA	L-lactate dehydrogenase A chain	9.77486e-137	2.63749
COQ3	Ubiquinone biosynthesis O-methyltransferase, mitochondrial	4.0181e-42	2.63449
SIGLEC15	Sialic acid-binding Ig-like lectin 15	1.34807e-14	2.63033
BRIP1	#N/A	3.91266e-59	2.62917
BLM	Bloom syndrome protein	1.21373e-35	2.62837
ANKRD22	Ankyrin repeat domain-containing protein 22	8.17925e-11	2.6253
DCTPP1	dCTP pyrophosphatase 1	3.25922e-62	2.62445
VEGFC	Vascular endothelial growth factor C	0.000677256	2.62324
ATAD5	ATPase family AAA domain-containing protein 5	1.07787e-94	2.61683
CD38	ADP-ribosyl cyclase/cyclic ADP-ribose hydrolase 1	5.51256e-27	2.61651
RHEBL1	GTPase RhebL1	8.19038e-31	2.61424
AIM2	Interferon-inducible protein AIM2	2.90077e-30	2.60909
KREMEN1	Kremen protein 1	2.45728e-09	2.6083
RANBP1	Ran-specific GTPase-activating protein	5.92674e-128	2.60462
HBEGF	Proheparin-binding EGF-like growth factor	7.77628e-26	2.60356
BATF	Basic leucine zipper transcriptional factor ATF-like	4.60036e-38	2.60232
CCNB1	G2/mitotic-specific cyclin-B1	6.09651e-35	2.59456
CHRNA6	Neuronal acetylcholine receptor subunit alpha-6	1.34936e-11	2.59222
STIL	SCL-interrupting locus protein	1.07191e-76	2.59073
RCAN2	Calcipressin-2	8.2877e-07	2.58552
SUCNR1	Succinate receptor 1	1.64811e-08	2.57627
RBFOX2	RNA binding protein fox-1 homolog 2	3.7662e-31	2.57438
MT1H	Metallothionein-1H	2.02823e-05	2.57063
HSF5	Heat shock factor protein 5	4.66283e-41	2.56721
BUB1	Mitotic checkpoint serine/threonine-protein kinase BUB1	4.90481e-69	2.5663
NOLC1	Nucleolar and coiled-body phosphoprotein 1	1.24741e-97	2.56359
SLC7A1	High affinity cationic amino acid transporter 1	5.91553e-68	2.56103
BRME1	Break repair meiotic recombinase recruitment factor 1	9.73168e-34	2.55606
SYDE1	Rho GTPase-activating protein SYDE1	1.43564e-15	2.55523
CENPI	Centromere protein I	1.63253e-33	2.55445
C4orf46	Renal cancer differentiation gene 1 protein	7.59478e-93	2.5542
SYP	Synaptophysin	1.16448e-83	2.55392
PLAT	Tissue-type plasminogen activator	1.41287e-21	2.55342
SPAG5	Sperm-associated antigen 5	4.30051e-101	2.55338
PUM3	Pumilio homolog 3	1.66422e-85	2.54887
CXCL6	C-X-C motif chemokine 6	0.000451541	2.54606
VDR	Vitamin D3 receptor	2.57118e-60	2.54573
CENPN	Centromere protein N	1.59917e-116	2.53878
TESC	Calcineurin B homologous protein 3	6.56661e-23	2.53805
CREM	cAMP-responsive element modulator	2.53753e-63	2.53606
RFC4	Replication factor C subunit 4	2.41842e-94	2.52851
NUDT8	Nucleoside diphosphate-linked moiety X motif 8	4.31805e-51	2.52529
GCK	Hexokinase-4	3.82293e-13	2.52352
CNKSR3	Connector enhancer of kinase suppressor of ras 3	1.10107e-07	2.52343
ASF1B	Histone chaperone ASF1B	4.74622e-65	2.52201
SH2D5	SH2 domain-containing protein 5	4.20282e-10	2.52141
MCAM	Cell surface glycoprotein MUC18	6.36464e-23	2.51948
FARSB	Phenylalanine--tRNA ligase beta subunit	1.47363e-61	2.51902
FASN	#N/A	1.10163e-53	2.51526
SNRPF	Small nuclear ribonucleoprotein F	2.9528e-146	2.51472
MAPK11	Mitogen-activated protein kinase 11	1.54291e-50	2.51155
BAG2	BAG family molecular chaperone regulator 2	5.64733e-62	2.50897
IL1RN	Interleukin-1 receptor antagonist protein	1.23533e-10	2.50512
EBNA1BP2	Probable rRNA-processing protein EBP2	2.32549e-109	2.50231
WEE1	Wee1-like protein kinase	3.04924e-54	2.5004
C1QBP	Complement component 1 Q subcomponent-binding protein, mitochondrial	2.23359e-92	2.49926
EEF1E1	Eukaryotic translation elongation factor 1 epsilon-1	2.92765e-21	2.49675
NOCT	#N/A	2.26022e-34	2.49084
STK33	Serine/threonine-protein kinase 33	1.39192e-05	2.48335
LIMCH1	LIM and calponin homology domains-containing protein 1	3.68182e-14	2.47948
C11orf96	Uncharacterized protein C11orf96	0.00181039	2.47435
UCK2	Uridine-cytidine kinase 2	2.81663e-116	2.47336
NACAD	NAC-alpha domain-containing protein 1	1.16017e-19	2.46921
RUVBL1	RuvB-like 1	7.68409e-95	2.46836
GAR1	H/ACA ribonucleoprotein complex subunit 1	1.63479e-71	2.46821
INAVA	Innate immunity activator protein	4.78192e-10	2.46769
UTP20	Small subunit processome component 20 homolog	1.0261e-81	2.46708
TNFAIP8L3	Tumor necrosis factor alpha-induced protein 8-like protein 3	1.32523e-06	2.46498
CALD1	#N/A	7.257e-06	2.46239
DYRK3	Dual specificity tyrosine-phosphorylation-regulated kinase 3	4.93865e-54	2.46161
SLC25A10	Mitochondrial dicarboxylate carrier	5.01056e-35	2.45439
FOXB1	Forkhead box protein B1	3.26357e-07	2.45283
CCDC86	Coiled-coil domain-containing protein 86	7.12543e-41	2.45267
PRR16	Protein Largen	7.9955e-09	2.45073
PDCD2L	Programmed cell death protein 2-like	1.39571e-32	2.44765
BHLHE40	Class E basic helix-loop-helix protein 40	1.23494e-65	2.44375
DDX21	Nucleolar RNA helicase 2	1.10336e-53	2.44327
IL36RN	Interleukin-36 receptor antagonist protein	0.00956199	2.42921
RAN	GTP-binding nuclear protein Ran	1.56781e-114	2.42586
CDCA8	Borealin	6.89135e-57	2.4254
PHLDA2	Pleckstrin homology-like domain family A member 2	2.96461e-13	2.42451
KIF11	Kinesin-like protein KIF11	3.32932e-39	2.41938
MCM7	#N/A	4.14935e-88	2.4173
GRIN1	Glutamate receptor ionotropic, NMDA 1	9.30591e-11	2.41461
PGAM1	Phosphoglycerate mutase 1	3.95646e-78	2.41188
UTP4	U3 small nucleolar RNA-associated protein 4 homolog	9.16669e-62	2.40954
NPM1	Nucleophosmin	3.3153e-106	2.40856
ESCO2	N-acetyltransferase ESCO2	2.12116e-32	2.40828
GPR171	Probable G-protein coupled receptor 171	1.72528e-30	2.40774
VWA1	von Willebrand factor A domain-containing protein 1	1.64202e-06	2.40695
BOLA3	BolA-like protein 3	8.64283e-35	2.40327
MYB	Transcriptional activator Myb	1.35174e-40	2.40185
SCARF1	Scavenger receptor class F member 1	4.45757e-21	2.40106
SLC29A1	Equilibrative nucleoside transporter 1	2.81867e-11	2.39792
MEX3A	RNA-binding protein MEX3A	4.27602e-19	2.39752
SPRY1	Protein sprouty homolog 1	9.87479e-12	2.39679
SAPCD2	Suppressor APC domain-containing protein 2	1.27492e-29	2.39578
KIF18B	Kinesin-like protein KIF18B	1.63064e-12	2.39554
TTC26	Intraflagellar transport protein 56	1.11609e-32	2.39362
DLL3	Delta-like protein 3	3.99769e-08	2.39265
LMCD1	LIM and cysteine-rich domains protein 1	8.57195e-18	2.38778
IL27	Interleukin-27 subunit alpha	4.06427e-08	2.38722
OXTR	Oxytocin receptor	2.57324e-08	2.38676
SNAI1	Zinc finger protein SNAI1	2.59627e-06	2.38661
PMAIP1	Phorbol-12-myristate-13-acetate-induced protein 1	6.26129e-51	2.38631
HMGB3	High mobility group protein B3	3.65126e-32	2.38379
LAMA3	Laminin subunit alpha-3	1.52613e-06	2.38143
RECQL4	ATP-dependent DNA helicase Q4	6.91542e-35	2.37831
NUF2	Kinetochore protein Nuf2	1.96863e-19	2.37531
IPO5	Importin-5	1.60582e-93	2.37416
HOPX	Homeodomain-only protein	2.79592e-08	2.37242
CKS1B	Cyclin-dependent kinases regulatory subunit 1	1.28955e-38	2.37123
ELOVL6	Elongation of very long chain fatty acids protein 6	2.8772e-10	2.37113
IARS1	Isoleucine--tRNA ligase, cytoplasmic	7.67378e-72	2.37081
SLC16A1	Monocarboxylate transporter 1	4.31458e-96	2.363
HSD11B2	Corticosteroid 11-beta-dehydrogenase isozyme 2	2.04983e-11	2.36138
BSPRY	B box and SPRY domain-containing protein	3.22887e-14	2.36055
PPAT	Amidophosphoribosyltransferase	2.86422e-54	2.35688
RRM1	Ribonucleoside-diphosphate reductase large subunit	7.07341e-99	2.35277
B4GALT2	Beta-1,4-galactosyltransferase 2	2.32806e-31	2.35231
NEIL3	Endonuclease 8-like 3	2.48331e-05	2.34975
TNFSF4	Tumor necrosis factor ligand superfamily member 4	3.99512e-11	2.34623
AP1S3	AP-1 complex subunit sigma-3	1.67236e-14	2.346
PSMC3IP	Homologous-pairing protein 2 homolog	1.96994e-47	2.34405
LIPG	Gastric triacylglycerol lipase	4.92049e-06	2.34255
TNFSF14	Tumor necrosis factor ligand superfamily member 14	5.6451e-16	2.34162
TNFRSF12A	Tumor necrosis factor receptor superfamily member 12A	3.2478e-33	2.33346
MET	Hepatocyte growth factor receptor	2.74126e-11	2.3314
POLR1G	DNA-directed RNA polymerase I subunit RPA34	3.57272e-28	2.32973
POGLUT2	Protein O-glucosyltransferase 2	6.30335e-15	2.32819
BZW2	Basic leucine zipper and W2 domain-containing protein 2	1.72164e-45	2.32599
IL23A	Interleukin-23 subunit alpha	2.71215e-39	2.32449
SUV39H2	Histone-lysine N-methyltransferase SUV39H2	1.86177e-53	2.32345
ATAD2	ATPase family AAA domain-containing protein 2	2.76841e-154	2.32243
GAL	Galanin peptides	1.79908e-05	2.3189
DHFR	Dihydrofolate reductase	4.35662e-59	2.31653
DHCR7	7-dehydrocholesterol reductase	1.75386e-42	2.31521
THEM5	Acyl-coenzyme A thioesterase THEM5	6.08148e-14	2.31369
KIF26A	Kinesin-like protein KIF26A	2.76545e-10	2.31354
GTSE1	G2 and S phase-expressed protein 1	1.65207e-13	2.31242
MRPL3	39S ribosomal protein L3, mitochondrial	4.67419e-52	2.31185
PROB1	Proline-rich basic protein 1	1.76976e-25	2.30955
TFDP1	Transcription factor Dp-1	5.94487e-127	2.30909
CCT2	T-complex protein 1 subunit beta	4.30764e-89	2.30843
PPP1R14A	Protein phosphatase 1 regulatory subunit 14A	7.40564e-06	2.30818
LRP8	Low-density lipoprotein receptor-related protein 8	2.60247e-126	2.3062
CLU	Clusterin	5.30763e-09	2.30501
DUT	Deoxyuridine 5'-triphosphate nucleotidohydrolase, mitochondrial	1.56411e-55	2.30473
TMEM88	Transmembrane protein 88	2.15095e-20	2.30463
CDKN1A	Cyclin-dependent kinase inhibitor 1	3.15964e-28	2.30425
CPXM1	Probable carboxypeptidase X1	1.55103e-20	2.30363
PRDX4	Peroxiredoxin-4	2.00187e-53	2.30132
TOMM34	Mitochondrial import receptor subunit TOM34	6.70089e-97	2.29874
NFKB1	Nuclear factor NF-kappa-B p105 subunit	7.45138e-91	2.29655
TXN	Thioredoxin	4.58351e-64	2.29294
NUDCD1	NudC domain-containing protein 1	1.38174e-43	2.29201
FSCN1	#N/A	1.14883e-25	2.28792
YRDC	YrdC domain-containing protein, mitochondrial	3.97869e-75	2.2878
ZWILCH	Protein zwilch homolog	1.02212e-53	2.28757
KIRREL2	Kin of IRRE-like protein 2	1.10571e-14	2.28743
POLD2	DNA polymerase delta subunit 2	1.4412e-72	2.28525
AFAP1	Actin filament-associated protein 1	4.88382e-76	2.28501
FCER2	Low affinity immunoglobulin epsilon Fc receptor	4.70563e-13	2.28476
ADGRA3	Adhesion G protein-coupled receptor A3	1.18624e-18	2.28334
PARPBP	PCNA-interacting partner	1.30427e-22	2.2829
MTHFD1	C-1-tetrahydrofolate synthase, cytoplasmic	4.9022e-40	2.28258
WDR12	Ribosome biogenesis protein WDR12	1.44537e-45	2.27717
CCL22	C-C motif chemokine 22	8.71029e-19	2.27475
RPP40	Ribonuclease P protein subunit p40	5.92449e-30	2.2741
FANCI	Fanconi anemia group I protein	2.52473e-115	2.2734
GRB7	Growth factor receptor-bound protein 7	1.7604e-09	2.2714
UNG	Uracil-DNA glycosylase	3.24322e-78	2.27121
FMOD	Fibromodulin	1.99447e-07	2.27062
BCL2L1	Bcl-2-like protein 1	1.18805e-57	2.2679
FAS	Tumor necrosis factor receptor superfamily member 6	1.60994e-52	2.26645
BRIX1	Ribosome biogenesis protein BRX1 homolog	4.27725e-43	2.26609
MRPL12	39S ribosomal protein L12, mitochondrial	4.79407e-20	2.26515
CENPW	Centromere protein W	1.89639e-40	2.26477
ANKRD13B	Ankyrin repeat domain-containing protein 13B	8.35444e-36	2.26468
KIF3B	Kinesin-like protein KIF3B	1.72797e-85	2.26178
RFC5	Replication factor C subunit 5	1.0628e-67	2.26148
SRM	Spermidine synthase	5.3681e-69	2.25771
RBBP8	DNA endonuclease RBBP8	1.0263e-42	2.25524
ENAH	Protein enabled homolog	2.3708e-17	2.25449
CDKN3	Cyclin-dependent kinase inhibitor 3	1.12724e-13	2.25369
MSMO1	Methylsterol monooxygenase 1	9.02776e-32	2.25145
PNMA2	Paraneoplastic antigen Ma2	6.09689e-05	2.25125
CCDC168	Coiled-coil domain-containing protein 168	0.000790637	2.24845
CXCR5	C-X-C chemokine receptor type 5	1.46746e-18	2.24487
SCG3	Secretogranin-3	8.52954e-07	2.24272
SMN1	#N/A	5.78818e-30	2.24212
DNAJC2	DnaJ homolog subfamily C member 2	2.77174e-153	2.24
ANLN	Anillin	2.32483e-13	2.23965
URB2	Unhealthy ribosome biogenesis protein 2 homolog	1.08024e-133	2.235
CD93	Complement component C1q receptor	1.19636e-15	2.23341
GNL3	Guanine nucleotide-binding protein-like 3	1.04914e-59	2.23252
ULBP1	UL16-binding protein 1	0.000386144	2.23183
PIGW	Phosphatidylinositol-glycan biosynthesis class W protein	1.84887e-50	2.22721
CXCL2	C-X-C motif chemokine 2	2.96417e-10	2.2225
OTUD7B	OTU domain-containing protein 7B	3.07087e-42	2.22112
KPNA2	Importin subunit alpha-1	9.68874e-43	2.22104
MAOA	Amine oxidase [flavin-containing] A	0.0017455	2.21975
FERMT2	Fermitin family homolog 2	1.1468e-14	2.21303
CHAF1A	Chromatin assembly factor 1 subunit A	5.08657e-61	2.21099
ASB2	Ankyrin repeat and SOCS box protein 2	1.53457e-28	2.21049
TONSL	Tonsoku-like protein	2.14769e-41	2.20886
C17orf58	UPF0450 protein C17orf58	5.45514e-16	2.20633
FRMD4B	FERM domain-containing protein 4B	2.14899e-28	2.20345
CCT6A	T-complex protein 1 subunit zeta	1.05593e-98	2.20218
PHB1	#N/A	2.40476e-68	2.20185
BZW1	Basic leucine zipper and W2 domain-containing protein 1	2.56158e-127	2.19999
SHISAL1	Protein shisa-like-1	0.000430162	2.19874
ARHGAP11A	Rho GTPase-activating protein 11A	3.4982e-48	2.19616
SDC4	Syndecan-4	1.1309e-22	2.19369
CARMIL3	Capping protein, Arp2/3 and myosin-I linker protein 3	1.33736e-14	2.19165
MRPL1	39S ribosomal protein L1, mitochondrial	3.89878e-47	2.18656
ATIC	Bifunctional purine biosynthesis protein ATIC	1.0472e-233	2.18575
HSPA14	Heat shock 70 kDa protein 14	7.59346e-74	2.18495
TRAF4	TNF receptor-associated factor 4	1.07676e-31	2.18485
PRG4	Proteoglycan 4	8.38761e-06	2.18189
CCDC150	Coiled-coil domain-containing protein 150	5.49366e-11	2.1744
SLC24A3	Sodium/potassium/calcium exchanger 3	4.88989e-05	2.17396
NCL	Nucleolin	4.51168e-85	2.1699
INPP4B	Inositol polyphosphate 4-phosphatase type II	9.56014e-42	2.16944
PPIL1	Peptidyl-prolyl cis-trans isomerase-like 1	3.74157e-81	2.16893
AREG	Amphiregulin	6.11662e-08	2.16866
ACAN	Aggrecan core protein	2.31951e-06	2.16825
METTL1	tRNA (guanine-N(7)-)-methyltransferase	5.69833e-56	2.16819
GAPDH	Glyceraldehyde-3-phosphate dehydrogenase	2.08521e-97	2.16803
POLA1	DNA polymerase alpha catalytic subunit	2.83281e-151	2.168
CCT3	T-complex protein 1 subunit gamma	4.82638e-97	2.16714
RRP12	RRP12-like protein	2.12442e-44	2.16603
KCNJ2	Inward rectifier potassium channel 2	0.000359862	2.16506
NOP58	Nucleolar protein 58	1.94967e-80	2.16376
PRIM1	DNA primase small subunit	1.1899e-68	2.16092
HSP90AA1	Heat shock protein HSP 90-alpha	2.07302e-94	2.15409
KCNN3	Small conductance calcium-activated potassium channel protein 3	3.39891e-08	2.15248
SH2D2A	#N/A	2.59594e-25	2.15128
CISD1	CDGSH iron-sulfur domain-containing protein 1	3.88258e-42	2.15079
NPFFR1	Neuropeptide FF receptor 1	5.49033e-09	2.14904
CCND1	G1/S-specific cyclin-D1	3.78694e-09	2.14397
ENO1	Alpha-enolase	6.20314e-50	2.14256
SCFD2	Sec1 family domain-containing protein 2	1.9219e-70	2.14225
MMS22L	Protein MMS22-like	2.24715e-79	2.14201
GNG4	Guanine nucleotide-binding protein G(I)/G(S)/G(O) subunit gamma-4	0.000162904	2.14112
MCM3	DNA replication licensing factor MCM3	1.19118e-91	2.14002
MAMLD1	Mastermind-like domain-containing protein 1	3.13519e-12	2.13861
ENPP3	Ectonucleotide pyrophosphatase/phosphodiesterase family member 3	1.01514e-06	2.13615
PNO1	RNA-binding protein PNO1	7.40841e-38	2.13244
BCL2L10	Bcl-2-like protein 10	0.0125594	2.13194
PFAS	Phosphoribosylformylglycinamidine synthase	1.04491e-59	2.13062
HSPA2	Heat shock-related 70 kDa protein 2	3.11207e-44	2.13011
ARNT2	Aryl hydrocarbon receptor nuclear translocator 2	0.000293285	2.12924
RBKS	Ribokinase	9.05627e-24	2.12869
NUP35	Nucleoporin NUP35	2.24204e-50	2.12754
EIF5AL1	Eukaryotic translation initiation factor 5A-1-like	8.03894e-59	2.12732
KCNQ5	Potassium voltage-gated channel subfamily KQT member 5	2.96617e-18	2.12708
TCP1	T-complex protein 1 subunit alpha	5.87379e-92	2.12642
KCNN4	Intermediate conductance calcium-activated potassium channel protein 4	1.67874e-22	2.12634
IMPDH2	Inosine-5'-monophosphate dehydrogenase 2	7.79244e-59	2.12586
PHGDH	D-3-phosphoglycerate dehydrogenase	5.25061e-22	2.12576
PFKP	ATP-dependent 6-phosphofructokinase, platelet type	8.72879e-49	2.1244
C3orf52	TPA-induced transmembrane protein	8.78427e-12	2.12393
BCL2A1	Bcl-2-related protein A1	2.86872e-33	2.12047
DGAT2	Diacylglycerol O-acyltransferase 2	1.19069e-12	2.12028
LMNB1	Lamin-B1	1.03235e-51	2.1187
GTPBP4	GTP-binding protein 4	7.91032e-77	2.11855
PSMD14	26S proteasome non-ATPase regulatory subunit 14	8.55281e-84	2.11702
B3GALNT1	UDP-GalNAc:beta-1,3-N-acetylgalactosaminyltransferase 1	1.08369e-16	2.11601
RHOD	Rho-related GTP-binding protein RhoD	4.89401e-15	2.11309
ABTB2	Ankyrin repeat and BTB/POZ domain-containing protein 2	3.33626e-16	2.11129
EBP	3-beta-hydroxysteroid-Delta(8),Delta(7)-isomerase	1.87392e-25	2.10829
GEM	GTP-binding protein GEM	8.57705e-10	2.10725
TSR1	Pre-rRNA-processing protein TSR1 homolog	3.06085e-56	2.10381
WARS1	Tryptophan--tRNA ligase, cytoplasmic	1.42975e-13	2.10379
PNPLA3	1-acylglycerol-3-phosphate O-acyltransferase PNPLA3	0.00249612	2.10138
IKZF4	Zinc finger protein Eos	7.7273e-47	2.10067
ENPP1	Ectonucleotide pyrophosphatase/phosphodiesterase family member 1	4.89499e-07	2.09939
PTP4A3	Protein tyrosine phosphatase type IVA 3	3.55278e-62	2.09499
STING1	Stimulator of interferon genes protein	1.79344e-45	2.09419
HRNR	Hornerin	2.81048e-06	2.09329
FURIN	Furin	2.23187e-34	2.09078
HSPA9	Stress-70 protein, mitochondrial	1.58647e-81	2.08991
MIX23	Protein MIX23	1.0404e-37	2.08959
IGSF3	Immunoglobulin superfamily member 3	8.33255e-14	2.08919
IGFBP4	Insulin-like growth factor-binding protein 4	2.1273e-12	2.08815
SNRPE	Small nuclear ribonucleoprotein E	3.51642e-36	2.08717
RRP9	U3 small nucleolar RNA-interacting protein 2	2.08802e-46	2.085
SQLE	Squalene monooxygenase	1.84273e-36	2.08376
TMA16	Translation machinery-associated protein 16	1.33451e-34	2.0825
UBE2L5	Ubiquitin-conjugating enzyme E2 L5	0.00639758	2.07917
EIF5A	Eukaryotic translation initiation factor 5A-1	1.0249e-30	2.07834
PSMG1	Proteasome assembly chaperone 1	1.63879e-47	2.07362
FAM83F	Protein FAM83F	5.7669e-14	2.0734
SLC35F3	Putative thiamine transporter SLC35F3	0.000129226	2.07222
PRMT5	Protein arginine N-methyltransferase 5	2.04994e-34	2.0682
POLR1F	DNA-directed RNA polymerase I subunit RPA43	2.24295e-42	2.06613
TIMM8A	Mitochondrial import inner membrane translocase subunit Tim8 A	2.61506e-48	2.0654
COPRS	Coordinator of PRMT5 and differentiation stimulator	4.11836e-42	2.06303
TOMM40	Mitochondrial import receptor subunit TOM40 homolog	4.61424e-52	2.06248
VDAC1	Voltage-dependent anion-selective channel protein 1	2.61208e-93	2.06179
ARNTL2	Aryl hydrocarbon receptor nuclear translocator-like protein 2	2.83407e-39	2.06122
TTC27	Tetratricopeptide repeat protein 27	1.63663e-43	2.0603
TRIP10	Cdc42-interacting protein 4	7.55441e-48	2.05871
CCT8	T-complex protein 1 subunit theta	8.44423e-47	2.05834
HSPH1	Heat shock protein 105 kDa	4.83512e-55	2.05817
FADS2	Acyl-CoA 6-desaturase	2.95849e-16	2.05509
DNAH11	Dynein axonemal heavy chain 11	8.47534e-09	2.05235
PAK1IP1	p21-activated protein kinase-interacting protein 1	1.85057e-42	2.05147
NCAPH	Condensin complex subunit 2	1.80615e-42	2.05041
ILF2	Interleukin enhancer-binding factor 2	5.06154e-71	2.05038
CHPF	Chondroitin sulfate synthase 2	8.20043e-27	2.04974
CDK4	Cyclin-dependent kinase 4	2.13278e-44	2.04889
CHN1	N-chimaerin	4.60022e-15	2.04797
WDR43	WD repeat-containing protein 43	1.44494e-47	2.04684
ZDHHC15	Palmitoyltransferase ZDHHC15	1.1784e-06	2.04655
FAM72B	Protein FAM72B	2.29055e-09	2.04605
CCDC113	Coiled-coil domain-containing protein 113	1.18867e-07	2.04542
SFXN4	Sideroflexin-4	9.38714e-32	2.04445
WDR3	WD repeat-containing protein 3	5.97147e-36	2.04324
MED12L	Mediator of RNA polymerase II transcription subunit 12-like protein	2.65291e-17	2.04305
NCKAP1	Nck-associated protein 1	1.53691e-23	2.04189
FAM72D	Protein FAM72D	1.00846e-05	2.03899
CSE1L	Exportin-2	2.66352e-86	2.0372
FANCA	Fanconi anemia group A protein	2.78136e-87	2.03547
TCF19	Transcription factor 19	2.40738e-52	2.03444
SGCB	Beta-sarcoglycan	8.21406e-65	2.03249
NHP2	H/ACA ribonucleoprotein complex subunit 2	2.63823e-42	2.0313
NABP2	SOSS complex subunit B1	2.10195e-108	2.03125
HUWE1	E3 ubiquitin-protein ligase HUWE1	3.59759e-104	2.03077
MUC1	Mucin-1	7.31009e-10	2.03005
TEAD3	Transcriptional enhancer factor TEF-5	3.56769e-14	2.02328
MAGOHB	Protein mago nashi homolog 2	5.35172e-41	2.02201
EIF2B3	Translation initiation factor eIF-2B subunit gamma	9.01437e-46	2.02056
FRMD6	FERM domain-containing protein 6	5.15076e-18	2.01994
LRRC8B	Volume-regulated anion channel subunit LRRC8B	5.77124e-28	2.01805
SEH1L	Nucleoporin SEH1	2.24077e-55	2.01768
NAA15	N-alpha-acetyltransferase 15, NatA auxiliary subunit	1.56316e-65	2.01768
STIP1	Stress-induced-phosphoprotein 1	1.90369e-71	2.01639
ASIC1	Acid-sensing ion channel 1	8.12846e-11	2.01198
NFKBIA	NF-kappa-B inhibitor alpha	4.92756e-34	2.01171
CXCL5	C-X-C motif chemokine 5	0.00205342	2.01132
ANP32E	Acidic leucine-rich nuclear phosphoprotein 32 family member E	8.77316e-52	2.01091
PPP4R4	Serine/threonine-protein phosphatase 4 regulatory subunit 4	0.000154079	2.00718
PGAP1	GPI inositol-deacylase	4.48807e-35	2.00073
SRPK1	SRSF protein kinase 1	1.22578e-101	2.0002
BEND3	BEN domain-containing protein 3	7.82564e-50	1.99997
KIF23	Kinesin-like protein KIF23	6.19567e-16	1.99927
HOMER1	Homer protein homolog 1	2.57434e-40	1.99843
MTHFD2	Bifunctional methylenetetrahydrofolate dehydrogenase/cyclohydrolase, mitochondrial	5.65154e-52	1.99735
ACHE	Acetylcholinesterase	4.89241e-08	1.99625
HSPA8	Heat shock cognate 71 kDa protein	2.62964e-67	1.99592
HPRT1	Hypoxanthine-guanine phosphoribosyltransferase	1.6798e-66	1.99359
MCM5	DNA replication licensing factor MCM5	6.62215e-60	1.98955
RPF2	Ribosome production factor 2 homolog	1.95365e-39	1.98865
PSMD1	26S proteasome non-ATPase regulatory subunit 1	2.12689e-84	1.988
ANKLE1	Ankyrin repeat and LEM domain-containing protein 1	1.56784e-11	1.98752
TBX21	T-box transcription factor TBX21	9.4314e-28	1.98514
RPL26L1	60S ribosomal protein L26-like 1	1.42912e-73	1.98146
TOMM22	Mitochondrial import receptor subunit TOM22 homolog	1.55575e-49	1.98141
HAS1	Hyaluronan synthase 1	0.044544	1.98042
PINX1	PIN2/TERF1-interacting telomerase inhibitor 1	9.88522e-38	1.9802
MPZL3	Myelin protein zero-like protein 3	1.53774e-17	1.97728
DESI1	Desumoylating isopeptidase 1	8.72715e-78	1.97694
WDR75	WD repeat-containing protein 75	1.32391e-55	1.97494
CSRNP1	Cysteine/serine-rich nuclear protein 1	1.85662e-31	1.97419
CD226	CD226 antigen	2.71504e-20	1.97345
ITGA2	Integrin alpha-2	3.48566e-06	1.9731
PLPP1	Phospholipid phosphatase 1	6.63953e-31	1.9705
PSMD11	26S proteasome non-ATPase regulatory subunit 11	7.40849e-80	1.96823
LCLAT1	Lysocardiolipin acyltransferase 1	1.11619e-39	1.96766
ZNF724	Zinc finger protein 724	2.55457e-17	1.96757
CALHM6	Calcium homeostasis modulator protein 6	0.014137	1.96645
AK6	Adenylate kinase isoenzyme 6	1.12579e-27	1.96562
TNFSF8	Tumor necrosis factor ligand superfamily member 8	5.08189e-11	1.96272
DACT1	Dapper homolog 1	5.2979e-13	1.96268
PSMB5	Proteasome subunit beta type-5	1.19628e-61	1.96157
ZACN	Zinc-activated ligand-gated ion channel	1.43943e-10	1.96072
DUSP14	Dual specificity protein phosphatase 14	9.88903e-64	1.96055
KNTC1	Kinetochore-associated protein 1	6.80655e-99	1.96052
HCAR3	Hydroxycarboxylic acid receptor 3	0.00365182	1.95454
CYCS	Cytochrome c	1.21316e-52	1.95188
ALDH1B1	Aldehyde dehydrogenase X, mitochondrial	4.72646e-45	1.95065
SCML2	Sex comb on midleg-like protein 2	9.14118e-23	1.94885
SAAL1	Protein SAAL1	1.2764e-74	1.94803
DDN	Dendrin	1.46217e-05	1.94776
PTPN14	Tyrosine-protein phosphatase non-receptor type 14	0.000120058	1.94633
CYB5A	Cytochrome b5	9.34163e-60	1.9461
L2HGDH	L-2-hydroxyglutarate dehydrogenase, mitochondrial	9.50436e-39	1.9458
VARS1	#N/A	9.37392e-37	1.94488
AIMP2	Aminoacyl tRNA synthase complex-interacting multifunctional protein 2	8.65866e-38	1.94328
RRP15	RRP15-like protein	7.61748e-40	1.94278
RCL1	RNA 3'-terminal phosphate cyclase-like protein	7.81608e-34	1.94037
PA2G4	Proliferation-associated protein 2G4	3.81098e-80	1.93976
PKIA	cAMP-dependent protein kinase inhibitor alpha	2.90277e-22	1.93935
RIMKLA	N-acetylaspartylglutamate synthase A	6.96904e-06	1.93826
NXPH3	Neurexophilin-3	2.67059e-07	1.93574
IFT57	Intraflagellar transport protein 57 homolog	3.97434e-34	1.93537
SSBP1	Single-stranded DNA-binding protein, mitochondrial	1.11342e-69	1.93518
STMN1	Stathmin	2.81407e-59	1.93357
FIGNL1	Fidgetin-like protein 1	6.70694e-36	1.93342
SOCS3	Suppressor of cytokine signaling 3	2.62171e-14	1.93185
B9D1	B9 domain-containing protein 1	1.18189e-11	1.93115
HUS1B	Checkpoint protein HUS1B	5.37927e-08	1.93002
SMC2	Structural maintenance of chromosomes protein 2	1.76571e-71	1.92978
FOSB	Protein fosB	9.86692e-07	1.92584
ERG28	Ergosterol biosynthetic protein 28 homolog	1.99225e-44	1.92579
BMS1	Ribosome biogenesis protein BMS1 homolog	1.91703e-57	1.92512
SSRP1	FACT complex subunit SSRP1	1.20267e-68	1.92482
EGR2	E3 SUMO-protein ligase EGR2	5.16748e-15	1.92466
YWHAQ	14-3-3 protein theta	3.02674e-90	1.92277
CEP170B	Centrosomal protein of 170 kDa protein B	1.79025e-18	1.92264
OLA1	Obg-like ATPase 1	6.08364e-61	1.92229
RRAS2	Ras-related protein R-Ras2	7.54723e-19	1.92215
NHS	Nance-Horan syndrome protein	1.07278e-07	1.9215
MRPL13	39S ribosomal protein L13, mitochondrial	1.31361e-56	1.9201
TLCD3A	TLC domain-containing protein 3A	7.8229e-23	1.91912
CDK2AP1	Cyclin-dependent kinase 2-associated protein 1	6.3786e-38	1.91243
CAMK1G	Calcium/calmodulin-dependent protein kinase type 1G	0.00013789	1.91188
GARS1	Glycine--tRNA ligase	1.0089e-63	1.91162
NT5DC3	5'-nucleotidase domain-containing protein 3	5.37112e-31	1.91093
KIF24	Kinesin-like protein KIF24	2.54929e-33	1.91001
ATP5MC1	ATP synthase F(0) complex subunit C1, mitochondrial	6.15462e-59	1.9093
TPI1	Triosephosphate isomerase	1.55635e-66	1.90874
HNRNPAB	Heterogeneous nuclear ribonucleoprotein A/B	4.86731e-49	1.90861
SHE	SH2 domain-containing adapter protein E	0.00279092	1.90812
EXOC3L4	Exocyst complex component 3-like protein 4	0.0028026	1.90791
TSPAN5	Tetraspanin-5	2.07546e-51	1.90708
MICAL2	[F-actin]-monooxygenase MICAL2	4.49747e-21	1.90699
KISS1R	KiSS-1 receptor	4.24756e-06	1.90688
DKC1	H/ACA ribonucleoprotein complex subunit DKC1	2.11169e-66	1.90543
PNP	Pancreatic prohormone	1.77055e-32	1.90469
NEFH	Neurofilament heavy polypeptide	4.38129e-15	1.90434
CD83	CD83 antigen	2.12432e-82	1.90214
CCT5	T-complex protein 1 subunit epsilon	5.20761e-67	1.90209
DCUN1D5	DCN1-like protein 5	1.30765e-44	1.90141
CTXN1	Cortexin-1	0.000393287	1.90089
CCND3	G1/S-specific cyclin-D3	3.35396e-42	1.90046
GLB1L2	Beta-galactosidase-1-like protein 2	6.27921e-12	1.89954
MRPL17	39S ribosomal protein L17, mitochondrial	1.32786e-41	1.89892
AGMAT	#N/A	8.25534e-32	1.89803
GBP5	Guanylate-binding protein 5	9.52434e-08	1.89642
FAM241A	Uncharacterized protein FAM241A	4.74427e-15	1.89323
NOS3	Nitric oxide synthase, endothelial	2.88498e-13	1.89293
LMNB2	Lamin-B2	4.76246e-61	1.88821
RARS1	Arginine--tRNA ligase, cytoplasmic	2.99583e-82	1.88795
ABCE1	ATP-binding cassette sub-family E member 1	1.01546e-45	1.88556
NASP	Nuclear autoantigenic sperm protein	6.02977e-69	1.88435
PTTG1	Securin	9.74458e-20	1.88407
HASPIN	Serine/threonine-protein kinase haspin	6.6834e-11	1.88373
IPO11	Importin-11	1.1954e-51	1.88364
UCHL1	Ubiquitin carboxyl-terminal hydrolase isozyme L1	4.86902e-10	1.88202
FAM162A	Protein FAM162A	4.90209e-53	1.88066
DCAF13	DDB1- and CUL4-associated factor 13	7.55542e-39	1.88021
HNRNPA1L3	#N/A	4.84259e-45	1.88014
WDR4	tRNA (guanine-N(7)-)-methyltransferase non-catalytic subunit WDR4	6.40508e-90	1.88004
GCH1	GTP cyclohydrolase 1	1.11699e-17	1.8782
UTP15	U3 small nucleolar RNA-associated protein 15 homolog	6.54198e-42	1.87789
TMEM106C	Transmembrane protein 106C	2.95268e-38	1.87626
CD109	CD109 antigen	1.43716e-06	1.87272
DNAJC9	DnaJ homolog subfamily C member 9	1.5947e-71	1.86992
TDRD1	Tudor domain-containing protein 1	0.0343015	1.86887
CCT7	T-complex protein 1 subunit eta	3.57361e-61	1.86876
TFPI2	Tissue factor pathway inhibitor 2	4.80596e-05	1.86685
PTPN7	Tyrosine-protein phosphatase non-receptor type 7	1.92973e-47	1.86664
NOC3L	Nucleolar complex protein 3 homolog	9.23815e-31	1.86427
ZNF726	Zinc finger protein 726	2.96237e-11	1.86372
RNF207	RING finger protein 207	2.91228e-11	1.8632
FKBP4	Peptidyl-prolyl cis-trans isomerase FKBP4	4.51395e-50	1.86302
MSH6	DNA mismatch repair protein Msh6	1.4324e-70	1.86139
SLC9B2	Sodium/hydrogen exchanger 9B2	1.03646e-23	1.86051
TRAP1	Heat shock protein 75 kDa, mitochondrial	1.32296e-30	1.85883
GOT2	Aspartate aminotransferase, mitochondrial	5.07816e-81	1.85862
LTV1	Protein LTV1 homolog	1.50578e-53	1.85741
TMCC2	Transmembrane and coiled-coil domains protein 2	5.25725e-19	1.8562
RABEPK	Rab9 effector protein with kelch motifs	8.05473e-50	1.85521
IFRD2	Interferon-related developmental regulator 2	1.4838e-39	1.85391
PRR3	Proline-rich protein 3	2.08065e-59	1.85385
BCCIP	BRCA2 and CDKN1A-interacting protein	2.9945e-53	1.85256
TUBB	Tubulin beta chain	3.22471e-95	1.84998
ALDH18A1	Delta-1-pyrroline-5-carboxylate synthase	6.17468e-68	1.84911
ACACA	Acetyl-CoA carboxylase 1	5.46749e-62	1.84868
NDUFAB1	Acyl carrier protein, mitochondrial	3.87289e-87	1.84725
TARS1	Threonine--tRNA ligase 1, cytoplasmic	4.00066e-62	1.8455
SERBP1	Plasminogen activator inhibitor 1 RNA-binding protein	4.83619e-62	1.8432
RPA3	Replication protein A 14 kDa subunit	4.03242e-64	1.84279
NKX3-1	Homeobox protein Nkx-3.1	2.53192e-15	1.84272
AK2	Adenylate kinase 2, mitochondrial	1.30978e-59	1.84182
MAK16	Protein MAK16 homolog	3.84865e-38	1.8412
LMAN1	Protein ERGIC-53	1.22172e-74	1.8406
POP1	Ribonucleases P/MRP protein subunit POP1	2.84672e-52	1.83922
RCC1	Regulator of chromosome condensation	3.06444e-52	1.83901
NR6A1	Nuclear receptor subfamily 6 group A member 1	4.04866e-14	1.83859
STOML2	Stomatin-like protein 2, mitochondrial	1.28249e-50	1.83816
ALKBH2	DNA oxidative demethylase ALKBH2	1.63743e-43	1.83813
GRAMD2B	GRAM domain-containing protein 2B	1.93905e-40	1.83766
GPAT2	Glycerol-3-phosphate acyltransferase 2, mitochondrial	0.00737763	1.83758
MCM8	DNA helicase MCM8	6.04274e-38	1.83738
KRT18	Keratin, type I cytoskeletal 18	3.08858e-16	1.83675
CD7	T-cell antigen CD7	1.47079e-19	1.83531
CYP7B1	Cytochrome P450 7B1	0.000836693	1.83135
RRAD	#N/A	2.26886e-06	1.8297
MTBP	Mdm2-binding protein	1.72076e-31	1.8296
WWC1	Protein KIBRA	0.0468928	1.82937
RPL22L1	60S ribosomal protein L22-like 1	4.63996e-29	1.82757
RYR1	Ryanodine receptor 1	2.82561e-17	1.82538
MAP7D3	MAP7 domain-containing protein 3	3.31391e-33	1.82218
GCAT	2-amino-3-ketobutyrate coenzyme A ligase, mitochondrial	5.90772e-08	1.82174
SNRNP25	U11/U12 small nuclear ribonucleoprotein 25 kDa protein	2.04795e-36	1.82132
ABCF2	ATP-binding cassette sub-family F member 2	4.35956e-38	1.82119
C3orf18	Uncharacterized protein C3orf18	4.42651e-40	1.82098
NEDD4	E3 ubiquitin-protein ligase NEDD4	1.95873e-27	1.82094
LARP4	La-related protein 4	4.97661e-36	1.81971
ALDH1A2	Retinal dehydrogenase 2	0.0103076	1.81955
ALYREF	THO complex subunit 4	1.29206e-43	1.81926
NUP155	Nuclear pore complex protein Nup155	4.36909e-80	1.81673
CENPO	Centromere protein O	1.61979e-41	1.816
AEN	Apoptosis-enhancing nuclease	2.71164e-29	1.81567
SNRPG	Small nuclear ribonucleoprotein G	5.85061e-35	1.81533
CD320	CD320 antigen	5.35181e-33	1.8148
CYP3A5	Cytochrome P450 3A5	4.84351e-18	1.8148
MTAP	S-methyl-5'-thioadenosine phosphorylase	2.32159e-58	1.81363
ALOX15B	Polyunsaturated fatty acid lipoxygenase ALOX15B	0.00664596	1.81355
WDR62	WD repeat-containing protein 62	4.86988e-28	1.81106
SRPRB	Signal recognition particle receptor subunit beta	4.51167e-30	1.81019
C3orf14	Uncharacterized protein C3orf14	1.99297e-15	1.80949
SYNJ2	Synaptojanin-2	2.77446e-30	1.80825
PSMD12	26S proteasome non-ATPase regulatory subunit 12	3.87022e-57	1.80754
NFKB2	Nuclear factor NF-kappa-B p100 subunit	6.49451e-44	1.8075
FZD6	Frizzled-6	7.11299e-11	1.80706
KIF7	Kinesin-like protein KIF7	1.82314e-05	1.80579
C8orf88	Uncharacterized protein C8orf88	0.000958017	1.80523
ENDOD1	Endonuclease domain-containing 1 protein	3.59987e-23	1.80496
SMIM33	Small integral membrane protein 33	0.000813021	1.80374
KNL1	Kinetochore scaffold 1	3.52999e-19	1.80216
CCM2L	Cerebral cavernous malformations 2 protein-like	0.0127139	1.80129
RORC	Nuclear receptor ROR-gamma	2.39638e-05	1.80074
GNPNAT1	Glucosamine 6-phosphate N-acetyltransferase	7.6055e-43	1.80065
PTGES	Prostaglandin E synthase	0.000291728	1.80032
SEC14L2	SEC14-like protein 2	6.9105e-34	1.79607
CRPPA	D-ribitol-5-phosphate cytidylyltransferase	1.11184e-11	1.79585
FH	Fumarate hydratase, mitochondrial	6.5718e-83	1.79557
HECW2	E3 ubiquitin-protein ligase HECW2	7.95543e-07	1.79505
CCT4	T-complex protein 1 subunit delta	1.70061e-58	1.79294
PGBD1	PiggyBac transposable element-derived protein 1	1.64509e-15	1.79191
CEND1	Cell cycle exit and neuronal differentiation protein 1	1.80699e-11	1.79142
CPS1	Carbamoyl-phosphate synthase [ammonia], mitochondrial	0.00092964	1.78939
NOP14	Nucleolar protein 14	4.83751e-71	1.78906
NECTIN3	#N/A	4.09376e-14	1.78826
NEMP1	Nuclear envelope integral membrane protein 1	1.9688e-65	1.78558
MAIP1	m-AAA protease-interacting protein 1, mitochondrial	8.314e-40	1.78515
EIF2S1	#N/A	2.66205e-56	1.78346
CSTF2	Cleavage stimulation factor subunit 2	7.3444e-58	1.7829
INPP5F	Phosphatidylinositide phosphatase SAC2	1.20098e-27	1.78121
PSMA8	Proteasome subunit alpha-type 8	0.00141387	1.78052
NLE1	Notchless protein homolog 1	2.77776e-31	1.77868
SLC5A6	Sodium-dependent multivitamin transporter	4.04413e-71	1.77834
SLC35G2	Solute carrier family 35 member G2	1.52789e-06	1.77757
GTF2H2C	General transcription factor IIH subunit 2-like protein	5.10901e-44	1.77675
SNX9	Sorting nexin-9	3.87688e-104	1.77564
LGALSL	Galectin-related protein	1.11921e-06	1.77554
SLC25A17	Peroxisomal membrane protein PMP34	7.3504e-53	1.77486
USP14	Ubiquitin carboxyl-terminal hydrolase 14	1.6455e-110	1.77478
ZNRF3	E3 ubiquitin-protein ligase ZNRF3	7.20856e-25	1.77407
APOBEC3B	DNA dC-dU-editing enzyme APOBEC-3B	1.83432e-06	1.77379
KCNN1	Small conductance calcium-activated potassium channel protein 1	1.06791e-15	1.77353
RND2	Rho-related GTP-binding protein RhoN	3.96264e-11	1.77312
EIF5B	Eukaryotic translation initiation factor 5B	4.08864e-81	1.7729
SHMT2	Serine hydroxymethyltransferase, mitochondrial	7.25754e-43	1.77278
PDCD5	Programmed cell death protein 5	2.322e-101	1.77092
RAB19	Ras-related protein Rab-19	4.18253e-19	1.77005
WNK2	Serine/threonine-protein kinase WNK2	4.22978e-08	1.76986
NDC1	Nucleoporin NDC1	5.19795e-48	1.7694
TENM2	Teneurin-2	0.00429751	1.76791
KIF21A	Kinesin-like protein KIF21A	3.4775e-24	1.76774
SUPT3H	Transcription initiation protein SPT3 homolog	3.0016e-18	1.76635
CFAP20DC	Protein CFAP20DC	0.00189058	1.76578
IGFBP7	Insulin-like growth factor-binding protein 7	4.08525e-07	1.76544
SLC37A3	Sugar phosphate exchanger 3	3.1918e-35	1.765
CD40	Tumor necrosis factor receptor superfamily member 5	4.89723e-12	1.76259
IDI1	Isopentenyl-diphosphate Delta-isomerase 1	5.81375e-34	1.76167
MMD	Monocyte to macrophage differentiation factor	2.71378e-35	1.76156
NDUFAF4	NADH dehydrogenase [ubiquinone] 1 alpha subcomplex assembly factor 4	1.22942e-50	1.76073
GTF2H2	General transcription factor IIH subunit 2	1.30481e-06	1.76071
PRRT3	Proline-rich transmembrane protein 3	4.65279e-23	1.76054
CRISPLD2	Cysteine-rich secretory protein LCCL domain-containing 2	4.90282e-06	1.76033
RIOK1	Serine/threonine-protein kinase RIO1	1.91524e-41	1.75809
MTMR2	Myotubularin-related protein 2	4.30753e-105	1.758
GRPEL1	GrpE protein homolog 1, mitochondrial	2.02437e-41	1.75761
NOP56	Nucleolar protein 56	7.8657e-55	1.75754
GSTCD	Glutathione S-transferase C-terminal domain-containing protein	7.64007e-56	1.75723
PSMB2	Proteasome subunit beta type-2	1.50257e-57	1.75664
PALM2AKAP2	PALM2 and AKAP2 fusion	4.60263e-22	1.75608
PPP5C	Serine/threonine-protein phosphatase 5	1.03235e-51	1.75304
MRPL39	39S ribosomal protein L39, mitochondrial	1.08617e-29	1.74942
RAI14	Ankycorbin	4.22353e-05	1.74939
WARS2	Tryptophan--tRNA ligase, mitochondrial	2.48356e-32	1.74789
ADGRG6	Adhesion G-protein coupled receptor G6	3.13436e-07	1.74573
MRPL11	39S ribosomal protein L11, mitochondrial	8.96074e-53	1.74556
GABPB1	#N/A	8.43264e-56	1.74525
HAPLN3	Hyaluronan and proteoglycan link protein 3	5.63233e-14	1.74517
DDX10	Probable ATP-dependent RNA helicase DDX10	1.1151e-35	1.74501
NCAPG2	Condensin-2 complex subunit G2	5.73865e-91	1.74498
NOL10	Nucleolar protein 10	6.64481e-52	1.74378
FGF13	Fibroblast growth factor 13	0.00726837	1.74378
COL27A1	Collagen alpha-1(XXVII) chain	9.89617e-13	1.74332
CDK2	Cyclin-dependent kinase 2	4.37491e-60	1.74318
LSM2	U6 snRNA-associated Sm-like protein LSm2	7.50283e-50	1.74292
PSMD13	26S proteasome non-ATPase regulatory subunit 13	5.19767e-57	1.74282
TNFAIP8	Tumor necrosis factor alpha-induced protein 8	9.83838e-48	1.74234
RAD18	E3 ubiquitin-protein ligase RAD18	2.13432e-57	1.74154
HMBS	Porphobilinogen deaminase	2.55686e-25	1.74127
PSMC2	26S proteasome regulatory subunit 7	1.20197e-57	1.74102
DCLRE1A	DNA cross-link repair 1A protein	9.66355e-32	1.74082
NIP7	60S ribosome subunit biogenesis protein NIP7 homolog	1.42611e-46	1.73924
DNAJA1	DnaJ homolog subfamily A member 1	2.23019e-37	1.73788
TMEM241	Transmembrane protein 241	3.17191e-39	1.73701
POLR1C	#N/A	1.5613e-31	1.73606
BOP1	Ribosome biogenesis protein BOP1	2.22988e-29	1.73542
PRDM5	PR domain zinc finger protein 5	4.4654e-05	1.73538
RFC2	Replication factor C subunit 2	6.87001e-62	1.73517
GART	Trifunctional purine biosynthetic protein adenosine-3	3.77879e-46	1.73423
NDC80	Kinetochore protein NDC80 homolog	1.77158e-14	1.73246
TFRC	Transferrin receptor protein 1	1.29358e-37	1.73117
LRP6	Low-density lipoprotein receptor-related protein 6	1.33983e-13	1.73089
ARPC5L	Actin-related protein 2/3 complex subunit 5-like protein	1.71199e-81	1.73031
FOXA3	Hepatocyte nuclear factor 3-gamma	0.0010311	1.73005
GBP4	Guanylate-binding protein 4	1.91144e-09	1.72869
KBTBD8	Kelch repeat and BTB domain-containing protein 8	2.74728e-17	1.72748
PFDN2	Prefoldin subunit 2	8.67083e-50	1.72696
FASTKD2	FAST kinase domain-containing protein 2, mitochondrial	1.74274e-59	1.72668
RNF152	E3 ubiquitin-protein ligase RNF152	0.00833763	1.72565
SLC1A2	Excitatory amino acid transporter 2	7.90128e-07	1.72422
DHX33	ATP-dependent RNA helicase DHX33	3.98921e-34	1.72148
MRPL37	#N/A	3.8207e-59	1.72117
RHPN2	Rhophilin-2	2.49543e-21	1.72089
ZNHIT6	Box C/D snoRNA protein 1	1.11136e-37	1.71873
TRAIP	E3 ubiquitin-protein ligase TRAIP	7.79505e-16	1.71843
GRHL1	Grainyhead-like protein 1 homolog	2.12503e-06	1.71565
HILPDA	Hypoxia-inducible lipid droplet-associated protein	8.13823e-17	1.7152
TIMELESS	Protein timeless homolog	3.62703e-54	1.71489
TIMD4	T-cell immunoglobulin and mucin domain-containing protein 4	2.3016e-05	1.71366
ANAPC1	Anaphase-promoting complex subunit 1	1.07821e-43	1.71366
ECE1	Endothelin-converting enzyme 1	9.32297e-37	1.71198
MFSD2A	Sodium-dependent lysophosphatidylcholine symporter 1	1.81314e-17	1.71192
DTYMK	Thymidylate kinase	5.54774e-30	1.71004
IL17REL	Putative interleukin-17 receptor E-like	3.06106e-05	1.70731
PRIM2	DNA primase large subunit	1.3471e-36	1.7072
SOBP	Sine oculis-binding protein homolog	5.1397e-11	1.70322
ETV7	Transcription factor ETV7	0.000125533	1.70322
FANCD2	Fanconi anemia group D2 protein	4.03809e-50	1.70256
STRAP	Serine-threonine kinase receptor-associated protein	4.57982e-14	1.7021
JPT2	Jupiter microtubule associated homolog 2	5.15684e-66	1.70161
ETHE1	Persulfide dioxygenase ETHE1, mitochondrial	1.12986e-20	1.70108
MRPL15	39S ribosomal protein L15, mitochondrial	1.87084e-41	1.69968
DRP2	Dystrophin-related protein 2	0.00994319	1.69816
KPNB1	Importin subunit beta-1	7.64255e-81	1.69811
PTS	6-pyruvoyl tetrahydrobiopterin synthase	6.42117e-17	1.69774
CACYBP	Calcyclin-binding protein	4.8974e-83	1.69721
PLA1A	Phospholipase A1 member A	0.00579958	1.69704
FANCB	Fanconi anemia group B protein	1.38451e-27	1.69688
TMEM198	Transmembrane protein 198	5.74279e-11	1.69378
CD2	T-cell surface antigen CD2	3.7424e-25	1.69346
SPAG1	Sperm-associated antigen 1	9.95393e-19	1.69295
RUVBL2	RuvB-like 2	3.31212e-62	1.69292
PLGRKT	Plasminogen receptor (KT)	8.4927e-43	1.69269
PFKM	ATP-dependent 6-phosphofructokinase, muscle type	3.41097e-18	1.69215
CDR2L	Cerebellar degeneration-related protein 2-like	2.50474e-09	1.69181
AHSA1	Activator of 90 kDa heat shock protein ATPase homolog 1	1.98748e-55	1.69173
MNAT1	CDK-activating kinase assembly factor MAT1	3.41045e-30	1.69012
SLIRP	SRA stem-loop-interacting RNA-binding protein, mitochondrial	2.64474e-41	1.68942
DPH2	2-(3-amino-3-carboxypropyl)histidine synthase subunit 2	2.25555e-31	1.68927
PANX2	Pannexin-2	1.05724e-06	1.68862
GEMIN5	Gem-associated protein 5	1.17896e-77	1.68737
MRPL24	39S ribosomal protein L24, mitochondrial	1.6962e-32	1.68734
TWNK	Twinkle protein, mitochondrial	2.21796e-34	1.68721
VCAM1	Vascular cell adhesion protein 1	3.99693e-06	1.68669
ZNRD2	Protein ZNRD2	1.5393e-50	1.68623
ERH	Enhancer of rudimentary homolog	1.38968e-57	1.68593
SPTBN2	Spectrin beta chain, non-erythrocytic 2	1.4531e-10	1.68548
HEATR1	HEAT repeat-containing protein 1	7.63704e-44	1.68528
POLR3B	DNA-directed RNA polymerase III subunit RPC2	5.08344e-26	1.68454
NAT10	RNA cytidine acetyltransferase	9.75213e-32	1.6845
MT1F	Metallothionein-1F	2.30128e-07	1.68397
SEPTIN8	Septin-8	5.93561e-26	1.68303
CTNNAL1	Alpha-catulin	1.7516e-10	1.68254
LSM5	U6 snRNA-associated Sm-like protein LSm5	7.14401e-30	1.68156
PAQR7	Membrane progestin receptor alpha	5.0578e-51	1.68114
ATAD3A	ATPase family AAA domain-containing protein 3A	1.2321e-31	1.68111
POC1A	POC1 centriolar protein homolog A	3.07712e-24	1.67991
SLC25A5	ADP/ATP translocase 2	1.53462e-53	1.67916
SRSF1	Serine/arginine-rich splicing factor 1	2.49942e-37	1.67897
CHCHD3	MICOS complex subunit MIC19	3.14319e-65	1.6781
ETF1	Eukaryotic peptide chain release factor subunit 1	3.82859e-66	1.67638
GOT1	Aspartate aminotransferase, cytoplasmic	3.78835e-40	1.67395
IL7	Interleukin-7	5.25096e-08	1.67288
CCNA1	Cyclin-A1	3.48225e-05	1.67249
MRPL22	39S ribosomal protein L22, mitochondrial	4.73997e-44	1.66973
TMEM121	Transmembrane protein 121	3.5391e-07	1.66927
RBPJ	Recombining binding protein suppressor of hairless	2.52228e-39	1.66875
PPIA	Peptidyl-prolyl cis-trans isomerase A	1.22732e-62	1.66854
POFUT1	GDP-fucose protein O-fucosyltransferase 1	7.11256e-48	1.66778
MT1X	Metallothionein-1X	1.91381e-09	1.667
SLC1A5	Neutral amino acid transporter B(0)	2.04575e-13	1.66418
MAGOH	Protein mago nashi homolog	9.26477e-45	1.66372
PSMD6	26S proteasome non-ATPase regulatory subunit 6	2.86191e-76	1.6629
SYNPO2	Synaptopodin-2	4.85124e-07	1.66179
EEF1AKMT4	EEF1A lysine methyltransferase 4	2.73045e-11	1.6616
BCL9	B-cell CLL/lymphoma 9 protein	2.16622e-75	1.66125
C6orf52	Putative uncharacterized protein C6orf52	0.000536142	1.66103
TTF2	Transcription termination factor 2	9.86318e-20	1.65836
TUBG1	Tubulin gamma-1 chain	5.22193e-60	1.65737
ASPM	Abnormal spindle-like microcephaly-associated protein	2.11357e-12	1.65698
RRS1	Ribosome biogenesis regulatory protein homolog	3.38269e-44	1.65643
DNAJC18	DnaJ homolog subfamily C member 18	5.90151e-43	1.65497
NFIL3	Nuclear factor interleukin-3-regulated protein	9.01509e-17	1.65455
SLC35E4	Solute carrier family 35 member E4	4.12157e-32	1.65344
SMC1B	Structural maintenance of chromosomes protein 1B	0.00021039	1.6534
FDFT1	Squalene synthase	1.15923e-28	1.65226
GNL2	Nucleolar GTP-binding protein 2	5.32664e-40	1.65177
COX6A1	Cytochrome c oxidase subunit 6A1, mitochondrial	4.09686e-26	1.65118
SRI	Sorcin	2.3984e-19	1.65083
GBP1	Guanylate-binding protein 1	7.602e-07	1.65037
SPATA24	Spermatogenesis-associated protein 24	3.98566e-22	1.6503
RBL1	Retinoblastoma-like protein 1	1.63742e-62	1.64963
ZNF280B	Zinc finger protein 280B	8.85772e-21	1.64939
MRPS23	28S ribosomal protein S23, mitochondrial	9.97694e-36	1.64867
GMDS	GDP-mannose 4,6 dehydratase	1.52851e-26	1.64731
CETN3	Centrin-3	6.64604e-30	1.64694
TIGD4	Tigger transposable element-derived protein 4	0.0105703	1.64664
OTUD6B	Deubiquitinase OTUD6B	9.92628e-31	1.64518
FOXP3	Forkhead box protein P3	1.99324e-17	1.64494
MMAB	Corrinoid adenosyltransferase	6.88428e-37	1.64487
USP12	Ubiquitin carboxyl-terminal hydrolase 12	7.03605e-45	1.64398
WDR36	WD repeat-containing protein 36	1.06094e-33	1.64249
PYCR3	Pyrroline-5-carboxylate reductase 3	5.48334e-32	1.64211
STX1A	Syntaxin-1A	2.54318e-22	1.64205
POMP	Proteasome maturation protein	6.73816e-36	1.63988
WDR77	Methylosome protein 50	7.8834e-47	1.63972
REXO5	RNA exonuclease 5	1.1057e-06	1.63935
MANSC1	MANSC domain-containing protein 1	3.27195e-05	1.63857
SV2A	Synaptic vesicle glycoprotein 2A	2.52477e-22	1.63784
NOB1	RNA-binding protein NOB1	1.2497e-37	1.63744
VRK1	Serine/threonine-protein kinase VRK1	5.09666e-64	1.63667
NIFK	MKI67 FHA domain-interacting nucleolar phosphoprotein	1.22578e-54	1.63593
TYW3	tRNA wybutosine-synthesizing protein 3 homolog	4.40098e-43	1.63583
NEURL3	E3 ubiquitin-protein ligase NEURL3	0.0140544	1.63557
YES1	Tyrosine-protein kinase Yes	1.0007e-22	1.63532
METAP2	#N/A	7.34369e-55	1.63413
HMGA1	High mobility group protein HMG-I/HMG-Y	3.99968e-47	1.63389
NUP107	Nuclear pore complex protein Nup107	3.93596e-76	1.63358
TRAF3IP2	E3 ubiquitin ligase TRAF3IP2	3.5425e-19	1.63296
NUDC	Nuclear migration protein nudC	1.20409e-55	1.63259
NUP188	Nucleoporin NUP188	2.37474e-68	1.63237
EXTL2	Exostosin-like 2	4.5312e-17	1.6322
MAP2K3	Dual specificity mitogen-activated protein kinase kinase 3	1.36146e-47	1.63133
RAD51C	DNA repair protein RAD51 homolog 3	1.42028e-21	1.63119
TIMM23	Mitochondrial import inner membrane translocase subunit Tim23	2.56702e-33	1.63113
SEM1	Putative protein SEM1, isoform 2	1.24694e-45	1.63109
POLR3K	DNA-directed RNA polymerase III subunit RPC10	3.95891e-34	1.63109
TOE1	Target of EGR1 protein 1	1.22716e-32	1.63088
DDX1	ATP-dependent RNA helicase DDX1	5.83934e-50	1.63061
CHORDC1	#N/A	1.68387e-42	1.63026
CENPP	Centromere protein P	5.45222e-21	1.63004
UMPS	Uridine 5'-monophosphate synthase	1.27501e-36	1.62924
SLA	Src-like-adapter	1.91585e-20	1.62849
PSMA5	Proteasome subunit alpha type-5	2.48754e-37	1.6274
SERPINB2	Plasminogen activator inhibitor 2	0.00822436	1.62681
MALT1	Mucosa-associated lymphoid tissue lymphoma translocation protein 1	2.63163e-70	1.62435
CENPQ	Centromere protein Q	1.76575e-27	1.62374
CHCHD6	MICOS complex subunit MIC25	3.9267e-23	1.62248
CDCA7L	Cell division cycle-associated 7-like protein	1.0876e-25	1.62198
MRPL47	39S ribosomal protein L47, mitochondrial	2.88458e-61	1.62137
AURKA	Aurora kinase A	1.91547e-24	1.62056
GPC3	Glypican-3	0.0115608	1.62047
IPO7	Importin-7	2.26992e-51	1.6188
PWP2	Periodic tryptophan protein 2 homolog	5.53727e-07	1.6187
FAM98A	Protein FAM98A	5.50579e-74	1.61858
ATP6V0A2	V-type proton ATPase 116 kDa subunit a2	9.79788e-59	1.61768
LRRC42	Leucine-rich repeat-containing protein 42	5.46349e-40	1.61715
RPL26	60S ribosomal protein L26	5.03957e-36	1.61655
HSF2BP	Heat shock factor 2-binding protein	0.000718934	1.61535
UCHL5	Ubiquitin carboxyl-terminal hydrolase isozyme L5	2.46321e-33	1.61323
PIGU	Phosphatidylinositol glycan anchor biosynthesis class U protein	3.20479e-46	1.61275
AVEN	Cell death regulator Aven	9.82663e-15	1.61262
GLRX3	Glutaredoxin-3	4.49616e-39	1.61089
MYO19	Unconventional myosin-XIX	1.65991e-35	1.61068
FUBP1	Far upstream element-binding protein 1	3.97678e-73	1.60619
XPO5	Exportin-5	3.10549e-51	1.6053
DPP3	Dipeptidyl peptidase 3	8.5107e-72	1.60451
NOL11	Nucleolar protein 11	1.66108e-43	1.60358
RASL10B	Ras-like protein family member 10B	8.10289e-07	1.60206
SLC9A5	Sodium/hydrogen exchanger 5	1.90438e-22	1.59999
CACHD1	VWFA and cache domain-containing protein 1	0.000398474	1.59974
TFB2M	Dimethyladenosine transferase 2, mitochondrial	8.06697e-33	1.59973
IDH3A	Isocitrate dehydrogenase [NAD] subunit alpha, mitochondrial	4.7918e-29	1.59827
ATP5F1B	ATP synthase subunit beta, mitochondrial	1.24385e-68	1.59671
EIF3I	Eukaryotic translation initiation factor 3 subunit I	6.68948e-55	1.59594
MSH2	DNA mismatch repair protein Msh2	1.92721e-25	1.59575
KCNG3	Potassium voltage-gated channel subfamily G member 4	0.00536123	1.59491
MRPS7	28S ribosomal protein S7, mitochondrial	5.36392e-20	1.59491
INTS13	Integrator complex subunit 13	1.55056e-49	1.59453
RPL7L1	60S ribosomal protein L7-like 1	1.1735e-46	1.59406
IL21R	Interleukin-21 receptor	1.94386e-25	1.59386
TNFSF9	Tumor necrosis factor ligand superfamily member 9	1.52036e-17	1.59278
BACH2	Transcription regulator protein BACH2	3.66211e-26	1.59259
TUBB2B	Tubulin beta-2B chain	3.48004e-07	1.59243
PPP2R1B	Serine/threonine-protein phosphatase 2A 65 kDa regulatory subunit A beta isoform	7.58808e-57	1.59238
PSMC3	26S proteasome regulatory subunit 6A	2.89317e-45	1.59207
IL10	Interleukin-10	0.000362335	1.59199
ELOVL5	Elongation of very long chain fatty acids protein 5	9.65029e-62	1.59126
PRMT3	Protein arginine N-methyltransferase 3	5.18781e-31	1.59084
WDR46	WD repeat-containing protein 46	5.02005e-36	1.59044
PSMA3	Proteasome subunit alpha type-3	4.75842e-49	1.58988
ZDHHC16	Palmitoyltransferase ZDHHC16	1.1203e-74	1.58951
ATP5MC3	ATP synthase F(0) complex subunit C3, mitochondrial	1.91776e-110	1.58714
PSMA4	Proteasome subunit alpha type-4	1.61658e-37	1.58655
EML2	Echinoderm microtubule-associated protein-like 2	7.42059e-59	1.5865
LRPPRC	Leucine-rich PPR motif-containing protein, mitochondrial	2.74283e-37	1.58602
PSMB1	Proteasome subunit beta type-1	7.87146e-51	1.58478
LIMK2	LIM domain kinase 2	2.63922e-13	1.58432
ZNF239	Zinc finger protein 239	1.88173e-20	1.58416
UGT8	2-hydroxyacylsphingosine 1-beta-galactosyltransferase	0.000593034	1.58335
UTP14A	U3 small nucleolar RNA-associated protein 14 homolog A	2.29914e-51	1.58296
CNOT9	CCR4-NOT transcription complex subunit 9	7.55067e-80	1.58274
HIRIP3	HIRA-interacting protein 3	6.65351e-68	1.58263
KARS1	#N/A	1.47191e-42	1.58244
PPT2	Lysosomal thioesterase PPT2	3.89573e-09	1.58204
RBM17	Splicing factor 45	8.06184e-105	1.58179
FAM136A	Protein FAM136A	5.8337e-34	1.58149
AGFG1	Arf-GAP domain and FG repeat-containing protein 1	7.89607e-65	1.58135
PRPS1	Ribose-phosphate pyrophosphokinase 1	1.98948e-55	1.58059
PTRH2	Peptidyl-tRNA hydrolase 2, mitochondrial	9.58167e-32	1.57991
SINHCAF	SIN3-HDAC complex-associated factor	7.87737e-40	1.57943
FAM111B	Serine protease FAM111B	1.2125e-08	1.57848
ANK2	Ankyrin-2	0.00181288	1.57844
CDH1	Cadherin-1	3.14266e-10	1.57827
HNRNPA1	Heterogeneous nuclear ribonucleoprotein A1	3.276e-52	1.57765
BNIP1	Vesicle transport protein SEC20	1.23267e-18	1.57731
BEX5	Protein BEX5	6.80004e-13	1.57725
UBE2N	Ubiquitin-conjugating enzyme E2 N	5.12013e-42	1.57674
GPRIN1	#N/A	4.42604e-09	1.57662
DLAT	Dihydrolipoyllysine-residue acetyltransferase component of pyruvate dehydrogenase complex, mitochondrial	2.94841e-39	1.57616
MTX2	Metaxin-2	9.44209e-51	1.57538
POLR1B	#N/A	4.74164e-35	1.57514
NUTF2	Nuclear transport factor 2	6.55622e-57	1.57474
TMPRSS6	Transmembrane protease serine 6	1.68901e-13	1.57396
FDPS	Farnesyl pyrophosphate synthase	3.56593e-24	1.57282
MIS18A	Protein Mis18-alpha	2.40682e-32	1.57272
RNF19A	E3 ubiquitin-protein ligase RNF19A	4.37007e-41	1.57196
POLA2	DNA polymerase alpha subunit B	2.83929e-23	1.57133
XRCC6	X-ray repair cross-complementing protein 6	2.77007e-63	1.56953
UBA2	SUMO-activating enzyme subunit 2	1.19115e-46	1.56859
KIRREL1	Kin of IRRE-like protein 1	0.012061	1.56843
MAP1LC3A	Microtubule-associated proteins 1A/1B light chain 3A	0.000181593	1.56829
DCUN1D3	DCN1-like protein 3	7.01073e-19	1.56824
SENP1	Sentrin-specific protease 1	5.65192e-54	1.5679
SNRPB2	U2 small nuclear ribonucleoprotein B''	6.49673e-59	1.5677
COX17	Cytochrome c oxidase copper chaperone	5.90265e-44	1.56692
PTPRK	Receptor-type tyrosine-protein phosphatase kappa	2.20494e-12	1.56681
MRPL21	39S ribosomal protein L21, mitochondrial	1.42263e-46	1.56544
NR2C2AP	Nuclear receptor 2C2-associated protein	9.26003e-31	1.56511
PDCD11	Protein RRP5 homolog	2.66355e-44	1.56472
DIMT1	Probable dimethyladenosine transferase	4.69354e-26	1.56447
NUP37	Nucleoporin Nup37	4.997e-42	1.56417
XRCC5	X-ray repair cross-complementing protein 5	1.5656e-62	1.56332
LRR1	Leucine-rich repeat protein 1	1.17069e-30	1.56274
DTD1	#N/A	3.86984e-29	1.56265
PRKDC	DNA-dependent protein kinase catalytic subunit	8.11073e-70	1.56195
UNC13A	Protein unc-13 homolog A	0.000411609	1.56189
METTL5	rRNA N6-adenosine-methyltransferase METTL5	1.57992e-59	1.55919
RGCC	Regulator of cell cycle RGCC	5.22065e-12	1.55874
NDUFAF2	NADH dehydrogenase [ubiquinone] 1 alpha subcomplex assembly factor 2	6.33262e-28	1.55823
RPGRIP1L	Protein fantom	2.782e-12	1.55768
CASR	Extracellular calcium-sensing receptor	0.0218685	1.5563
LY75	Lymphocyte antigen 75	2.90531e-13	1.55551
PDE4B	cAMP-specific 3',5'-cyclic phosphodiesterase 4B	8.70564e-24	1.55358
SFXN2	Sideroflexin-2	1.06037e-17	1.55215
TMEM237	Transmembrane protein 237	1.16386e-13	1.55121
ANKRD34A	Ankyrin repeat domain-containing protein 34A	3.04411e-19	1.55117
SLC9A7	Sodium/hydrogen exchanger 7	2.15712e-24	1.55108
RANGAP1	Ran GTPase-activating protein 1	4.17415e-52	1.55081
MRPS27	28S ribosomal protein S27, mitochondrial	2.62592e-43	1.54795
EIF2S2	Eukaryotic translation initiation factor 2 subunit 2	2.25101e-79	1.54755
SF3B3	Splicing factor 3B subunit 3	3.09864e-60	1.54633
MACIR	Macrophage immunometabolism regulator	6.61989e-17	1.5453
PWP1	Periodic tryptophan protein 1 homolog	7.16947e-33	1.54457
CNTF	Ciliary neurotrophic factor	5.33642e-06	1.54406
KLC2	Kinesin light chain 3	5.95034e-35	1.54388
C1QL1	C1q-related factor	0.00706273	1.5429
STARD4	StAR-related lipid transfer protein 4	1.5677e-25	1.54289
ACTG1	Actin, cytoplasmic 2	2.81549e-43	1.54227
ABCC4	ATP-binding cassette sub-family C member 4	1.16638e-42	1.54199
RIOX2	Ribosomal oxygenase 2	2.3916e-25	1.54185
SNRNP40	U5 small nuclear ribonucleoprotein 40 kDa protein	4.16884e-34	1.54109
SNRPA1	U2 small nuclear ribonucleoprotein A'	1.58356e-47	1.54106
CDON	Cell adhesion molecule-related/down-regulated by oncogenes	4.3107e-11	1.53931
DBI	Acyl-CoA-binding protein	1.31589e-52	1.53858
ANKRD35	Ankyrin repeat domain-containing protein 35	0.00155732	1.53851
EHD2	EH domain-containing protein 2	0.0056458	1.53818
SRFBP1	Serum response factor-binding protein 1	1.97539e-17	1.53776
PARK7	Parkinson disease protein 7	1.42779e-49	1.53776
BCL6B	B-cell CLL/lymphoma 6 member B protein	0.000605002	1.53774
EEF2KMT	Protein-lysine N-methyltransferase EEF2KMT	1.73773e-44	1.53662
HYAL3	Hyaluronidase-3	4.02421e-22	1.53631
DHX15	Pre-mRNA-splicing factor ATP-dependent RNA helicase DHX15	1.06096e-80	1.53587
MTERF3	Transcription termination factor 3, mitochondrial	1.51704e-28	1.53586
ABHD17C	Alpha/beta hydrolase domain-containing protein 17C	1.51006e-06	1.53413
GLS	Glutaminase kidney isoform, mitochondrial	3.02639e-32	1.53412
SERPINB9	Serpin B9	2.53357e-11	1.53407
PSMD2	26S proteasome non-ATPase regulatory subunit 2	1.22723e-47	1.53397
MCUR1	Mitochondrial calcium uniporter regulator 1	3.21247e-38	1.53375
TIMM10	Mitochondrial import inner membrane translocase subunit Tim10	2.00787e-31	1.53263
ENTHD1	ENTH domain-containing protein 1	0.000127988	1.5322
UTP11	Probable U3 small nucleolar RNA-associated protein 11	6.54419e-38	1.53142
PSME3	Proteasome activator complex subunit 3	6.52078e-64	1.53077
HDAC2	Histone deacetylase 2	3.47806e-46	1.52971
MRPL23	39S ribosomal protein L23, mitochondrial	7.65339e-57	1.52881
TRMT6	tRNA (adenine(58)-N(1))-methyltransferase non-catalytic subunit TRM6	7.1482e-28	1.52827
TIMM9	Mitochondrial import inner membrane translocase subunit Tim9	1.97098e-19	1.52809
EEF1A2	Elongation factor 1-alpha 2	1.47317e-06	1.52568
VCP	Transitional endoplasmic reticulum ATPase	6.52976e-49	1.52485
CAD	CAD protein	1.5318e-46	1.52471
SLX9	#N/A	4.55935e-24	1.52469
BCAR3	Breast cancer anti-estrogen resistance protein 3	2.23907e-09	1.52468
CDC123	Cell division cycle protein 123 homolog	2.74492e-38	1.52466
CCDC34	Coiled-coil domain-containing protein 34	1.22544e-33	1.52435
HES1	Transcription factor HES-1	1.96203e-05	1.52353
EPRS1	Bifunctional glutamate/proline--tRNA ligase	9.01852e-44	1.52303
IMMP1L	Mitochondrial inner membrane protease subunit 1	3.52529e-14	1.52272
SUZ12	Polycomb protein SUZ12	3.5834e-39	1.52266
ZNF90	Zinc finger protein 90	7.08445e-11	1.52221
TMEM126A	Transmembrane protein 126A	2.51625e-32	1.52129
CXCL10	C-X-C motif chemokine 10	0.000355851	1.52031
NOC2L	Nucleolar complex protein 2 homolog	2.19818e-30	1.51945
SLC28A3	Solute carrier family 28 member 3	1.03952e-05	1.51916
MEST	Mesoderm-specific transcript homolog protein	3.55258e-09	1.51855
MRRF	Ribosome-recycling factor, mitochondrial	2.59752e-51	1.51741
MYL6B	Myosin light chain 6B	4.19735e-23	1.51633
EIF3C	Eukaryotic translation initiation factor 3 subunit C	1.85242e-12	1.51625
NUP88	Nuclear pore complex protein Nup88	4.52273e-84	1.51625
TMSB15B	Thymosin beta-15B	0.0123475	1.51592
TIMM17A	Mitochondrial import inner membrane translocase subunit Tim17-A	1.08609e-31	1.51555
PTPN11	Tyrosine-protein phosphatase non-receptor type 11	2.39453e-75	1.51359
SUPT16H	FACT complex subunit SPT16	8.44183e-53	1.51284
BTG3	Protein BTG3	2.62385e-28	1.51253
RCN1	Reticulocalbin-1	4.48774e-11	1.51231
MECR	Enoyl-[acyl-carrier-protein] reductase, mitochondrial	3.82237e-38	1.51212
GSTA4	Glutathione S-transferase A4	4.57648e-05	1.5121
GPHN	Gephyrin	1.00357e-37	1.5116
HSPA4	Heat shock 70 kDa protein 4	1.02952e-53	1.51148
PKN3	Serine/threonine-protein kinase N3	1.24598e-11	1.51106
CIB2	Calcium and integrin-binding family member 2	4.27191e-10	1.51057
NETO2	Neuropilin and tolloid-like protein 2	1.66353e-16	1.50984
PHF6	PHD finger protein 6	3.33108e-39	1.50933
ETS2	Protein C-ets-2	8.87623e-15	1.50795
TMEM200B	Transmembrane protein 200B	0.0011699	1.50752
MRPL14	#N/A	2.42847e-26	1.50643
SPATA5	ATPase family protein 2 homolog	4.24396e-54	1.50482
FAM98B	Protein FAM98B	1.4509e-36	1.50352
BMERB1	bMERB domain-containing protein 1	3.39277e-13	1.50331
ZNF165	Zinc finger protein 165	3.77931e-07	1.50263
GPI	Glucose-6-phosphate isomerase	4.62898e-43	1.50243
NAP1L5	Nucleosome assembly protein 1-like 5	5.17314e-15	1.50221
URB1	Nucleolar pre-ribosomal-associated protein 1	5.31382e-37	1.50151
ID2	DNA-binding protein inhibitor ID-2	6.94075e-16	1.50048
GFPT1	Glutamine--fructose-6-phosphate aminotransferase [isomerizing] 1	3.03919e-51	1.50046
RPIA	Ribose-5-phosphate isomerase	3.29765e-66	1.50039
LAMP3	Lysosome-associated membrane glycoprotein 3	1.54714e-11	1.50029
CCDC6	Coiled-coil domain-containing protein 6	2.59403e-27	1.49974
FANCG	Fanconi anemia group G protein	1.19217e-34	1.49939
ICA1L	Islet cell autoantigen 1-like protein	1.73753e-14	1.49909
HDGFL3	Hepatoma-derived growth factor-related protein 3	3.52898e-07	1.49851
INTS7	Integrator complex subunit 7	4.19211e-40	1.49827
NBL1	Neuroblastoma suppressor of tumorigenicity 1	1.81929e-15	1.49673
NXT1	NTF2-related export protein 1	1.23006e-43	1.49664
SOD1	Superoxide dismutase [Cu-Zn]	7.59926e-70	1.49635
IL17D	Interleukin-17D	8.11738e-07	1.49635
CCDC28B	Coiled-coil domain-containing protein 28B	3.9903e-21	1.49594
CENPV	Centromere protein V	4.14109e-18	1.49541
ANP32B	Acidic leucine-rich nuclear phosphoprotein 32 family member B	3.0279e-50	1.49522
TFAM	Transcription factor A, mitochondrial	2.27958e-32	1.49508
PSMC4	26S proteasome regulatory subunit 6B	1.99559e-25	1.495
CCDC51	Mitochondrial potassium channel	4.71165e-26	1.49414
HMGCR	3-hydroxy-3-methylglutaryl-coenzyme A reductase	6.4025e-29	1.49235
VDAC2	Voltage-dependent anion-selective channel protein 2	1.42188e-25	1.49123
ACAT1	Acetyl-CoA acetyltransferase, mitochondrial	6.58364e-24	1.49046
EIF4E	Eukaryotic translation initiation factor 4E	9.14495e-39	1.48987
TUNAR	HCG2038094, isoform CRA_b	0.0113459	1.4892
RPP30	Ribonuclease P protein subunit p30	6.01203e-52	1.48904
ZFPM2	Zinc finger protein ZFPM2	0.00617983	1.48891
EIF1AX	Eukaryotic translation initiation factor 1A, X-chromosomal	8.18178e-10	1.48868
PRPF4	U4/U6 small nuclear ribonucleoprotein Prp4	5.89739e-48	1.48815
ASCC1	Activating signal cointegrator 1 complex subunit 1	1.42729e-38	1.48789
PHB2	Prohibitin-2	3.98502e-50	1.48708
NAA25	N-alpha-acetyltransferase 25, NatB auxiliary subunit	1.65464e-37	1.48694
CDYL2	Chromodomain Y-like protein 2	2.72057e-60	1.48667
UAP1	UDP-N-acetylhexosamine pyrophosphorylase	5.00669e-30	1.48661
PRR19	Proline-rich protein 19	7.72665e-05	1.48644
SEC11C	Signal peptidase complex catalytic subunit SEC11C	5.72555e-51	1.48612
EIF3J	Eukaryotic translation initiation factor 3 subunit J	2.1489e-46	1.48583
NRARP	Notch-regulated ankyrin repeat-containing protein	2.1167e-11	1.4847
FTSJ3	pre-rRNA 2'-O-ribose RNA methyltransferase FTSJ3	1.53288e-47	1.48397
MRPL4	39S ribosomal protein L4, mitochondrial	6.42294e-26	1.48332
LYRM4	LYR motif-containing protein 4	1.77006e-12	1.48292
HPN	Serine protease hepsin	0.00956969	1.48176
PTMS	Parathymosin	4.50234e-10	1.48123
AURKB	Aurora kinase B	1.358e-06	1.48082
TAF1A	TATA box-binding protein-associated factor RNA polymerase I subunit A	5.80235e-20	1.48081
PMF1	Polyamine-modulated factor 1	1.20225e-53	1.48023
TIFA	TRAF-interacting protein with FHA domain-containing protein A	5.63204e-11	1.47979
AK7	Adenylate kinase 7	0.00638261	1.47936
DHX9	ATP-dependent RNA helicase A	1.81786e-105	1.47929
H2AZ1	Histone H2A.Z	1.4199e-38	1.47908
CFAP20	Cilia- and flagella-associated protein 20	1.53192e-40	1.47906
---	#N/A	0.00439448	1.47832
PITPNB	Phosphatidylinositol transfer protein beta isoform	1.40468e-46	1.47821
MRPS9	28S ribosomal protein S9, mitochondrial	3.38974e-29	1.47706
ZNF670	Zinc finger protein 670	7.99522e-12	1.47674
ZBTB8A	Zinc finger and BTB domain-containing protein 8A	0.0321511	1.47673
PTGER3	Prostaglandin E2 receptor EP3 subtype	0.0136014	1.47611
SAE1	SUMO-activating enzyme subunit 1	1.56252e-54	1.47444
HIBCH	3-hydroxyisobutyryl-CoA hydrolase, mitochondrial	3.62039e-34	1.47365
CHML	Rab proteins geranylgeranyltransferase component A 2	5.36956e-26	1.47362
PRELID3B	PRELI domain containing protein 3B	1.41356e-27	1.47326
GPR180	Integral membrane protein GPR180	2.42087e-31	1.47148
TAP1	Antigen peptide transporter 1	3.06221e-17	1.46881
PSMB6	Proteasome subunit beta type-6	2.03311e-63	1.46877
KIAA1549	UPF0606 protein KIAA1549	1.15143e-11	1.46805
SYNCRIP	Heterogeneous nuclear ribonucleoprotein Q	1.00341e-18	1.46769
PSMB4	Proteasome subunit beta type-4	1.85833e-46	1.46745
PTPN20	Tyrosine-protein phosphatase non-receptor type 20	0.0122299	1.46697
SLC25A37	Mitoferrin-1	6.02655e-12	1.46623
MASTL	Serine/threonine-protein kinase greatwall	2.51491e-08	1.46605
MYCBP	c-Myc-binding protein	4.9142e-32	1.46582
HDDC2	5'-deoxynucleotidase HDDC2	1.04643e-17	1.46578
GADD45A	Growth arrest and DNA damage-inducible protein GADD45 alpha	5.53273e-08	1.46543
CCDC124	Coiled-coil domain-containing protein 124	2.34107e-58	1.46496
PGAM5	Serine/threonine-protein phosphatase PGAM5, mitochondrial	5.02568e-29	1.46492
CD28	T-cell-specific surface glycoprotein CD28	1.20349e-14	1.46486
NUFIP1	Nuclear fragile X mental retardation-interacting protein 1	1.46046e-19	1.46449
CIT	Citron Rho-interacting kinase	2.11518e-14	1.46446
GLMN	Glomulin	1.01298e-20	1.46411
HSPBP1	Hsp70-binding protein 1	1.00345e-27	1.46305
PPP1R16B	Protein phosphatase 1 regulatory inhibitor subunit 16B	8.85091e-22	1.46268
CDK7	Cyclin-dependent kinase 7	2.07849e-28	1.46255
TUBA1C	Tubulin alpha-1C chain	1.37278e-16	1.46231
TRMT10C	tRNA methyltransferase 10 homolog C	1.59748e-23	1.46124
MRPS12	28S ribosomal protein S12, mitochondrial	1.79421e-31	1.46067
SLC4A10	Sodium-driven chloride bicarbonate exchanger	0.0383696	1.45853
HNRNPC	Heterogeneous nuclear ribonucleoproteins C1/C2	3.3575e-52	1.4585
BARD1	BRCA1-associated RING domain protein 1	6.44292e-30	1.4579
SYNPO	Synaptopodin	5.33783e-08	1.45628
SACS	Sacsin	5.62278e-25	1.45588
GMPS	GMP synthase [glutamine-hydrolyzing]	4.13315e-47	1.45541
CCNC	Cyclin-C	8.1791e-27	1.45518
PLS1	Plastin-1	3.93326e-05	1.45503
TMEM178B	Transmembrane protein 178B	0.0364346	1.45483
NDUFAF8	NADH dehydrogenase [ubiquinone] 1 alpha subcomplex assembly factor 8	8.90218e-24	1.45445
CIAPIN1	Anamorsin	1.539e-38	1.45286
PES1	Pescadillo homolog	1.63113e-29	1.45238
NOL7	Nucleolar protein 7	2.97473e-35	1.45197
MRPL35	39S ribosomal protein L35, mitochondrial	1.90919e-36	1.45082
IMP4	U3 small nucleolar ribonucleoprotein protein IMP4	1.31491e-36	1.45082
LRBA	Lipopolysaccharide-responsive and beige-like anchor protein	2.59652e-34	1.45049
PHEX	Phosphate-regulating neutral endopeptidase PHEX	0.0190591	1.45047
MRPS35	28S ribosomal protein S35, mitochondrial	6.40688e-43	1.44861
KCNQ4	Potassium voltage-gated channel subfamily KQT member 4	5.25559e-06	1.44749
TEX30	Testis-expressed protein 30	1.44217e-18	1.44626
CISD3	CDGSH iron-sulfur domain-containing protein 3, mitochondrial	2.70962e-31	1.44607
PAFAH1B3	Platelet-activating factor acetylhydrolase IB subunit alpha1	5.92399e-27	1.44579
LANCL2	LanC-like protein 2	3.96088e-27	1.44505
SLC25A22	Mitochondrial glutamate carrier 1	5.97512e-33	1.44491
MRPS15	28S ribosomal protein S15, mitochondrial	5.3414e-45	1.44319
HMGA2	High mobility group protein HMGI-C	0.00271124	1.44303
STPG1	O(6)-methylguanine-induced apoptosis 2	4.33221e-14	1.44255
CS	Citrate synthase, mitochondrial	3.76429e-46	1.44168
MRPL52	39S ribosomal protein L52, mitochondrial	7.45076e-38	1.44129
RBMX	RNA-binding motif protein, X chromosome	1.10264e-57	1.4405
CAVIN1	Caveolae-associated protein 1	4.46466e-06	1.44031
CENPE	Centromere-associated protein E	1.28622e-07	1.43951
NBN	Nibrin	2.07784e-16	1.43744
ETFA	Electron transfer flavoprotein subunit alpha, mitochondrial	1.05973e-36	1.43672
TTI2	TELO2-interacting protein 2	2.11439e-28	1.43669
MSC	Musculin	0.0139291	1.4359
CCDC152	Coiled-coil domain-containing protein 152	1.10862e-09	1.43586
PSMD7	26S proteasome non-ATPase regulatory subunit 7	7.56701e-38	1.43574
RABGGTB	Geranylgeranyl transferase type-2 subunit beta	5.88517e-93	1.4353
PSMB3	Proteasome subunit beta type-3	6.04619e-35	1.43524
ITPRIPL1	Inositol 1,4,5-trisphosphate receptor-interacting protein-like 1	7.29211e-16	1.43456
HAT1	Histone acetyltransferase type B catalytic subunit	1.11874e-44	1.43363
CCDC138	Coiled-coil domain-containing protein 138	4.22351e-25	1.43325
COX7B	Cytochrome c oxidase subunit 7B, mitochondrial	7.59849e-30	1.43186
POLR1E	DNA-directed RNA polymerase I subunit RPA49	2.6579e-13	1.43161
APEX1	DNA-(apurinic or apyrimidinic site) endonuclease	1.47234e-29	1.43067
FAM210A	Protein FAM210A	7.72866e-33	1.43046
FAM166B	Protein FAM166B	0.00238663	1.42889
AGK	Acylglycerol kinase, mitochondrial	1.56585e-57	1.42885
VBP1	Prefoldin subunit 3	8.15127e-49	1.4286
HPF1	Histone PARylation factor 1	9.76595e-24	1.42835
TUBA1B	Tubulin alpha-1B chain	1.27403e-12	1.42801
UBA5	Ubiquitin-like modifier-activating enzyme 5	2.61426e-54	1.42717
MRPS26	28S ribosomal protein S26, mitochondrial	1.43893e-30	1.42679
RAB3IP	Rab-3A-interacting protein	5.9587e-36	1.42669
KLHL15	Kelch-like protein 15	6.77629e-37	1.42561
SLC41A2	Solute carrier family 41 member 2	2.74618e-30	1.42406
ADD2	Beta-adducin	1.45465e-06	1.42387
ZFHX2	Zinc finger homeobox protein 2	1.05054e-15	1.42346
YWHAE	14-3-3 protein epsilon	1.53236e-29	1.42312
COL16A1	Collagen alpha-1(XVI) chain	0.0151933	1.42163
DNTTIP2	Deoxynucleotidyltransferase terminal-interacting protein 2	8.92272e-80	1.42127
PRDX2	Peroxiredoxin-2	1.93985e-22	1.4212
ADSL	#N/A	1.39521e-28	1.4212
PFDN6	Prefoldin subunit 6	2.9853e-53	1.42106
SLBP	Histone RNA hairpin-binding protein	1.35679e-38	1.42075
TOPBP1	DNA topoisomerase 2-binding protein 1	2.6052e-83	1.42064
FAM169A	Soluble lamin-associated protein of 75 kDa	3.85167e-33	1.4203
NUP58	Nucleoporin p58/p45	1.59987e-35	1.41971
ATF3	Cyclic AMP-dependent transcription factor ATF-3	2.17419e-14	1.41904
NEK2	Serine/threonine-protein kinase Nek2	0.00189207	1.41826
TMPO	Lamina-associated polypeptide 2, isoform alpha	3.39011e-48	1.41822
APOBEC3C	DNA dC-dU-editing enzyme APOBEC-3C	1.08308e-17	1.41781
RIPK2	Receptor-interacting serine/threonine-protein kinase 2	5.46526e-11	1.4175
TOMM70	Mitochondrial import receptor subunit TOM70	4.86384e-36	1.41701
PLA2G2C	Putative inactive group IIC secretory phospholipase A2	0.0442417	1.41597
TIMM50	Mitochondrial import inner membrane translocase subunit TIM50	7.45224e-46	1.41436
ZNF620	Zinc finger protein 620	3.03281e-24	1.41434
QTRT1	Queuine tRNA-ribosyltransferase catalytic subunit 1	2.25047e-28	1.41417
TNIP2	TNFAIP3-interacting protein 2	1.67534e-31	1.41391
IL2RB	Interleukin-2 receptor subunit beta	5.90343e-10	1.41312
SLC41A1	Solute carrier family 41 member 1	4.88153e-37	1.41287
PIP5K1A	Phosphatidylinositol 4-phosphate 5-kinase type-1 alpha	2.10232e-69	1.41237
PEBP1	Phosphatidylethanolamine-binding protein 1	3.87022e-57	1.41105
IDO2	Indoleamine 2,3-dioxygenase 2	0.000770525	1.40986
NSDHL	Sterol-4-alpha-carboxylate 3-dehydrogenase, decarboxylating	4.71066e-25	1.40983
GRWD1	Glutamate-rich WD repeat-containing protein 1	2.99821e-29	1.40968
NUDT15	Nucleotide triphosphate diphosphatase NUDT15	5.36105e-19	1.40924
YARS1	Tyrosine--tRNA ligase, cytoplasmic	8.64595e-36	1.40878
STK39	STE20/SPS1-related proline-alanine-rich protein kinase	1.06034e-38	1.40794
RAB9B	Ras-related protein Rab-9B	0.0031119	1.40779
UBE2S	Ubiquitin-conjugating enzyme E2 S	9.67332e-15	1.40736
SEC61G	Protein transport protein Sec61 subunit gamma	4.19226e-40	1.40622
PFDN4	Prefoldin subunit 4	2.61672e-29	1.40575
NIT2	Omega-amidase NIT2	8.48522e-47	1.40569
PUS1	tRNA pseudouridine synthase A	6.49707e-23	1.40547
DRG1	Developmentally-regulated GTP-binding protein 1	1.74756e-40	1.40547
G3BP1	Ras GTPase-activating protein-binding protein 1	2.05111e-52	1.40496
CDIN1	CDAN1-interacting nuclease 1	2.5914e-22	1.40472
SNRPC	U1 small nuclear ribonucleoprotein C	1.03476e-32	1.40433
PHF5A	PHD finger-like domain-containing protein 5A	7.59391e-51	1.40432
P2RX5	P2X purinoceptor 5	4.22032e-08	1.40412
UQCRHL	Cytochrome b-c1 complex subunit 6-like, mitochondrial	3.523e-20	1.40392
EXOSC9	Exosome complex component RRP45	2.27605e-55	1.40297
TPD52	Tumor protein D52	3.43817e-09	1.40052
HAUS6	HAUS augmin-like complex subunit 6	2.08526e-40	1.40038
C2CD4D	C2 calcium-dependent domain-containing protein 4D	2.94722e-08	1.40019
PSME2	Proteasome activator complex subunit 2	8.23798e-08	1.40007
B4GALT6	Beta-1,4-galactosyltransferase 6	8.98386e-07	1.39935
CMC2	COX assembly mitochondrial protein 2 homolog	1.55168e-16	1.39894
MCCC2	Methylcrotonoyl-CoA carboxylase beta chain, mitochondrial	1.81996e-23	1.39879
ASCC3	Activating signal cointegrator 1 complex subunit 3	8.04484e-20	1.39768
ARMH1	Armadillo-like helical domain containing protein 1	8.96436e-10	1.39767
IRAK2	Interleukin-1 receptor-associated kinase-like 2	3.52172e-13	1.39644
METTL2A	tRNA N(3)-methylcytidine methyltransferase METTL2A	1.1902e-27	1.39635
PHLPP2	PH domain leucine-rich repeat-containing protein phosphatase 2	4.57982e-14	1.39617
COPS3	COP9 signalosome complex subunit 3	2.14504e-32	1.39595
ELOC	Elongin-C	3.54425e-29	1.39572
AHCY	Adenosylhomocysteinase	5.19447e-22	1.39555
TSEN2	tRNA-splicing endonuclease subunit Sen2	2.32182e-16	1.39491
TIMM21	Mitochondrial import inner membrane translocase subunit Tim21	2.00676e-31	1.39472
CHCHD2	Coiled-coil-helix-coiled-coil-helix domain-containing protein 2	8.95853e-37	1.39413
CGN	Cingulin	5.91918e-13	1.39264
RTRAF	RNA transcription, translation and transport factor protein	9.23953e-53	1.39261
ZNF267	Zinc finger protein 267	3.3557e-24	1.39246
GEMIN4	Gem-associated protein 4	3.73413e-39	1.39241
BIK	Bcl-2-interacting killer	4.49216e-08	1.39221
POLR2D	DNA-directed RNA polymerase II subunit RPB4	9.68868e-49	1.38982
FAM126A	Hyccin	2.67264e-38	1.38969
TRUB2	Mitochondrial mRNA pseudouridine synthase TRUB2	5.03473e-36	1.38951
DONSON	Protein downstream neighbor of Son	1.93454e-27	1.38926
MED27	Mediator of RNA polymerase II transcription subunit 27	4.41315e-22	1.38843
MANF	Mesencephalic astrocyte-derived neurotrophic factor	3.92609e-16	1.38796
SLC25A15	Mitochondrial ornithine transporter 1	2.18293e-22	1.38789
DOK4	Docking protein 4	1.21823e-09	1.38734
HAUS1	HAUS augmin-like complex subunit 1	4.47515e-22	1.38718
CPSF3	Cleavage and polyadenylation specificity factor subunit 3	1.65469e-45	1.38685
GFI1	Zinc finger protein Gfi-1	5.36714e-10	1.38641
PTPN1	Tyrosine-protein phosphatase non-receptor type 1	7.3119e-28	1.3862
SEPTIN11	Septin-11	3.2959e-23	1.38554
COX6C	#N/A	2.65304e-21	1.38528
EXOSC2	Exosome complex component RRP4	3.03504e-39	1.38428
DUSP15	Dual specificity protein phosphatase 15	0.0307816	1.38308
UBE3D	E3 ubiquitin-protein ligase E3D	4.05543e-12	1.38254
GPR132	Probable G-protein coupled receptor 132	4.35698e-27	1.38131
POGLUT3	Protein O-glucosyltransferase 3	2.28694e-19	1.38081
CEP83	Centrosomal protein of 83 kDa	1.66136e-20	1.38068
NUDT4	Diphosphoinositol polyphosphate phosphohydrolase 2	3.07161e-21	1.37997
SLC25A12	#N/A	3.91869e-27	1.37947
KLRC1	NKG2-A/NKG2-B type II integral membrane protein	3.58231e-07	1.37902
GTF2A2	Transcription initiation factor IIA subunit 2	1.26157e-23	1.37888
TRIB3	Tribbles homolog 3	8.89196e-08	1.37797
ATP5PF	ATP synthase-coupling factor 6, mitochondrial	5.29078e-62	1.37657
ESF1	ESF1 homolog	8.01535e-24	1.37617
HSD17B12	Very-long-chain 3-oxoacyl-CoA reductase	7.65454e-16	1.37558
ADCY1	Adenylate cyclase type 1	0.0255649	1.37522
NRSN2	Neurensin-2	1.57922e-23	1.37378
TRIAP1	TP53-regulated inhibitor of apoptosis 1	8.27898e-26	1.37306
COX5A	Cytochrome c oxidase subunit 5A, mitochondrial	4.97708e-30	1.37298
MRPL51	39S ribosomal protein L51, mitochondrial	3.16215e-71	1.37267
SORD	Sorbitol dehydrogenase	7.64642e-18	1.37253
NTAQ1	Protein N-terminal glutamine amidohydrolase	9.64231e-15	1.37225
HNRNPA2B1	Heterogeneous nuclear ribonucleoproteins A2/B1	3.58408e-60	1.37214
SNRPD2	#N/A	5.57389e-31	1.37199
SRSF3	Serine/arginine-rich splicing factor 3	4.6516e-41	1.37038
DDX18	ATP-dependent RNA helicase DDX18	2.39779e-27	1.36935
PGM1	Phosphoglucomutase-1	1.17689e-30	1.36923
XPOT	Exportin-T	2.27497e-56	1.36886
KIFAP3	Kinesin-associated protein 3	5.29934e-17	1.36825
FAM83E	Protein FAM83E	1.3627e-06	1.36814
TNIP1	TNFAIP3-interacting protein 1	2.00451e-17	1.36799
PARP1	Poly [ADP-ribose] polymerase 1	4.48298e-30	1.36794
NUP153	Nuclear pore complex protein Nup153	1.20625e-52	1.36683
THOP1	Thimet oligopeptidase	7.24205e-29	1.36651
ALAS1	5-aminolevulinate synthase, nonspecific, mitochondrial	2.51731e-21	1.36505
ZC3H12A	Endoribonuclease ZC3H12A	3.67916e-13	1.36494
SNRPB	Small nuclear ribonucleoprotein-associated proteins B and B'	7.78837e-30	1.36429
WASF1	Wiskott-Aldrich syndrome protein family member 1	2.38979e-09	1.36389
TEAD1	Transcriptional enhancer factor TEF-1	0.00107739	1.36349
IL18R1	Interleukin-18 receptor 1	4.49187e-11	1.36296
PDCL3	Phosducin-like protein 3	1.11214e-24	1.36242
FAM216A	Protein FAM216A	2.74649e-26	1.36242
EEF1AKMT1	EEF1A lysine methyltransferase 1	7.78603e-23	1.36205
CLNS1A	Methylosome subunit pICln	1.54761e-30	1.3616
FBL	rRNA 2'-O-methyltransferase fibrillarin	5.41784e-28	1.36143
GCNT1	Beta-1,3-galactosyl-O-glycosyl-glycoprotein beta-1,6-N-acetylglucosaminyltransferase	7.32773e-17	1.36129
UGT2B17	UDP-glucuronosyltransferase 2B17	0.0373951	1.36106
EXOSC7	Exosome complex component RRP42	6.80945e-31	1.35974
POP7	Ribonuclease P protein subunit p20	5.94663e-24	1.3591
HARS1	Histidine--tRNA ligase, cytoplasmic	1.00345e-63	1.35909
IFT46	Intraflagellar transport protein 46 homolog	6.06808e-17	1.35808
SFN	14-3-3 protein sigma	0.0104234	1.35772
GFM1	Elongation factor G, mitochondrial	1.02152e-31	1.35731
MRPL58	Peptidyl-tRNA hydrolase ICT1, mitochondrial	1.16042e-37	1.35529
TRMT11	tRNA (guanine(10)-N2)-methyltransferase homolog	1.06884e-34	1.35348
PRKCA	#N/A	4.68606e-34	1.3534
INSIG2	Insulin-induced gene 2 protein	7.35772e-43	1.35333
COL5A2	Collagen alpha-2(V) chain	9.44406e-05	1.35271
CFAP45	Cilia- and flagella-associated protein 45	0.00129244	1.35221
BRMS1L	Breast cancer metastasis-suppressor 1-like protein	4.67019e-19	1.3516
TTC4	Tetratricopeptide repeat protein 4	0.00172442	1.35034
CIAO2B	Cytosolic iron-sulfur assembly component 2B	2.1231e-23	1.35029
PARD3	Partitioning defective 3 homolog	0.0230983	1.35
FDXACB1	Ferredoxin-fold anticodon-binding domain-containing protein 1	3.55925e-11	1.34944
SYT7	Synaptotagmin-7	0.00643866	1.34845
GPR84	G-protein coupled receptor 84	2.73255e-06	1.34839
ACTL6A	Actin-like protein 6A	3.03817e-32	1.34828
CCDC184	Coiled-coil domain-containing protein 184	1.72354e-09	1.34758
CCNB2	G2/mitotic-specific cyclin-B2	1.33213e-06	1.34734
TNFSF15	Tumor necrosis factor ligand superfamily member 15	0.00738538	1.34711
MAP4	Microtubule-associated protein 4	1.06657e-59	1.34711
TAL2	T-cell acute lymphocytic leukemia protein 2	0.0320898	1.34708
GDAP1	Ganglioside-induced differentiation-associated protein 1	1.79414e-14	1.34602
PSPH	Phosphoserine phosphatase	3.25069e-20	1.34577
MRPL45	39S ribosomal protein L45, mitochondrial	2.32678e-37	1.34557
PSMD3	26S proteasome non-ATPase regulatory subunit 3	8.20043e-27	1.34431
NAE1	NEDD8-activating enzyme E1 regulatory subunit	7.92135e-61	1.34395
C8orf33	UPF0488 protein C8orf33	1.44008e-23	1.34374
SMYD5	SET and MYND domain-containing protein 5	2.32994e-28	1.34326
SUB1	Activated RNA polymerase II transcriptional coactivator p15	1.22822e-40	1.34299
LEO1	RNA polymerase-associated protein LEO1	8.35032e-37	1.34249
PM20D2	Peptidase M20 domain-containing protein 2	7.53845e-26	1.34215
ROBO1	Roundabout homolog 1	0.000477042	1.34175
PSMC5	26S proteasome regulatory subunit 8	3.47444e-59	1.34144
KDM4D	Lysine-specific demethylase 4D	7.26083e-06	1.34076
FSD1L	FSD1-like protein	2.72595e-09	1.34008
SKA2	Spindle and kinetochore-associated protein 2	1.39726e-24	1.33995
APTX	Aprataxin	3.90181e-47	1.33951
RNF145	RING finger protein 145	1.04838e-49	1.33946
LYAR	Cell growth-regulating nucleolar protein	1.07988e-17	1.3383
PPRC1	Peroxisome proliferator-activated receptor gamma coactivator-related protein 1	1.18917e-30	1.33826
PLEKHN1	Pleckstrin homology domain-containing family N member 1	3.87024e-12	1.33793
WBP4	WW domain-binding protein 4	2.22403e-40	1.33783
GLB1L3	Beta-galactosidase-1-like protein 3	0.00011799	1.33703
PRXL2A	Peroxiredoxin-like 2A	1.23443e-16	1.33611
CAMK2N2	Calcium/calmodulin-dependent protein kinase II inhibitor 2	0.000761262	1.33513
DLD	Dihydrolipoyl dehydrogenase, mitochondrial	4.19014e-65	1.33439
LDLR	Low-density lipoprotein receptor	4.18575e-12	1.3342
GTF3C6	General transcription factor 3C polypeptide 6	5.85564e-22	1.334
NUP160	Nuclear pore complex protein Nup160	2.26855e-43	1.3337
MESP1	Mesoderm posterior protein 1	0.0003886	1.33269
MZT1	Mitotic-spindle organizing protein 1	2.34112e-20	1.33262
THG1L	Probable tRNA(His) guanylyltransferase	8.76883e-22	1.33222
TMEM177	Transmembrane protein 177	2.44951e-16	1.33151
NUP54	Nucleoporin p54	1.16422e-33	1.33109
RPA2	Replication protein A 32 kDa subunit	3.29402e-32	1.33098
MYORG	Myogenesis-regulating glycosidase	2.11357e-12	1.33068
CBWD1	COBW domain-containing protein 1	9.74144e-09	1.32965
ISOC1	Isochorismatase domain-containing protein 1	2.31291e-23	1.32938
SPRYD7	SPRY domain-containing protein 7	3.46069e-16	1.32928
GTSF1	Gametocyte-specific factor 1	1.32098e-06	1.32924
RINT1	RAD50-interacting protein 1	4.80428e-38	1.32862
CAND1	Cullin-associated NEDD8-dissociated protein 1	5.71732e-52	1.32856
POLR1A	#N/A	3.86669e-42	1.32803
GJB6	Gap junction beta-6 protein	0.000426082	1.32788
PRKAR1B	cAMP-dependent protein kinase type I-beta regulatory subunit	4.18145e-22	1.32782
ICAM1	Intercellular adhesion molecule 1	9.43539e-13	1.32778
TPM4	Tropomyosin alpha-4 chain	1.19319e-37	1.32777
MMP7	Matrilysin	0.00158593	1.32771
POLR2I	DNA-directed RNA polymerase II subunit RPB9	0.000148697	1.32587
PPM1G	Protein phosphatase 1G	1.65812e-33	1.32502
RND1	Rho-related GTP-binding protein Rho6	3.22936e-08	1.32496
PRDX3	Thioredoxin-dependent peroxide reductase, mitochondrial	2.06546e-29	1.32427
UQCRQ	Cytochrome b-c1 complex subunit 8	1.75277e-27	1.32406
NAF1	H/ACA ribonucleoprotein complex non-core subunit NAF1	1.52486e-27	1.32348
NUDT11	Diphosphoinositol polyphosphate phosphohydrolase 3-beta	2.08362e-07	1.32297
TUBA4A	Tubulin alpha-4A chain	1.38629e-19	1.3221
ATP13A3	Polyamine-transporting ATPase 13A3	1.46373e-33	1.32189
TGS1	Trimethylguanosine synthase	2.21602e-29	1.32094
POLR3D	DNA-directed RNA polymerase III subunit RPC4	2.57169e-22	1.32077
SPDL1	Protein Spindly	2.01734e-20	1.3205
LAS1L	Ribosomal biogenesis protein LAS1L	1.43078e-32	1.31823
TOMM40L	Mitochondrial import receptor subunit TOM40B	1.97946e-23	1.3182
ZNF365	Protein ZNF365	0.000178736	1.31817
TUFM	Elongation factor Tu, mitochondrial	4.33203e-21	1.31607
CYP51A1	Lanosterol 14-alpha demethylase	3.81776e-05	1.31594
MAF	Transcription factor Maf	2.73539e-31	1.31445
EXOSC8	Exosome complex component RRP43	1.98875e-43	1.31421
SLC25A4	ADP/ATP translocase 1	1.12878e-17	1.31386
ATXN10	Ataxin-10	1.65408e-44	1.31312
MRPL32	39S ribosomal protein L32, mitochondrial	3.47555e-35	1.3116
CEBPZ	CCAAT/enhancer-binding protein zeta	2.01527e-37	1.31093
GAMT	Guanidinoacetate N-methyltransferase	5.17496e-18	1.3105
LRRC40	Leucine-rich repeat-containing protein 40	1.07542e-26	1.30981
HIVEP3	Transcription factor HIVEP3	3.90018e-18	1.30973
PPIH	Peptidyl-prolyl cis-trans isomerase H	6.59114e-31	1.30893
RPL39	60S ribosomal protein L39	5.90269e-18	1.30832
ZDHHC9	Palmitoyltransferase ZDHHC9	3.31707e-10	1.30792
HIGD1A	HIG1 domain family member 1A, mitochondrial	1.94823e-17	1.30771
PLS3	Plastin-3	0.00147232	1.30622
RAPGEF3	Rap guanine nucleotide exchange factor 3	2.35277e-07	1.3061
HSD17B10	3-hydroxyacyl-CoA dehydrogenase type-2	6.11693e-23	1.30538
VDAC3	Voltage-dependent anion-selective channel protein 3	1.89727e-39	1.30532
FKBP7	Peptidyl-prolyl cis-trans isomerase FKBP7	1.59895e-05	1.30528
ARHGEF5	Rho guanine nucleotide exchange factor 5	3.26375e-09	1.30515
BCAT2	Branched-chain-amino-acid aminotransferase, mitochondrial	6.75552e-25	1.30511
EXOSC5	Exosome complex component RRP46	2.87933e-18	1.30505
CCDC59	Thyroid transcription factor 1-associated protein 26	6.60476e-45	1.3043
ADGRA2	Adhesion G protein-coupled receptor A2	4.60066e-09	1.30395
MRPL19	#N/A	1.02681e-44	1.30345
TMEM231	Transmembrane protein 231	5.59895e-06	1.30334
ZNF257	Zinc finger protein 257	5.88337e-08	1.30322
WRN	Werner syndrome ATP-dependent helicase	1.59128e-26	1.30319
LYPLA1	Acyl-protein thioesterase 1	2.59809e-18	1.30251
DUSP2	#N/A	1.02405e-09	1.30207
SUPV3L1	ATP-dependent RNA helicase SUPV3L1, mitochondrial	3.79056e-39	1.30175
LRRCC1	Leucine-rich repeat and coiled-coil domain-containing protein 1	3.30913e-18	1.30116
ITGB3BP	Centromere protein R	2.21298e-14	1.30086
COPS2	COP9 signalosome complex subunit 2	5.1152e-35	1.29942
TMEM201	Transmembrane protein 201	7.25754e-43	1.29941
GGCT	Gamma-glutamylcyclotransferase	2.00062e-11	1.29867
PALS2	Protein PALS2	4.21647e-19	1.29795
ERI1	3'-5' exoribonuclease 1	4.46152e-22	1.29711
SPAG4	Sperm-associated antigen 4 protein	6.08247e-11	1.29698
TGFA	Protransforming growth factor alpha	2.46601e-08	1.29633
GLO1	Lactoylglutathione lyase	8.44513e-33	1.29601
NUP93	Nuclear pore complex protein Nup93	3.46912e-18	1.29547
CYB5B	Cytochrome b5 type B	8.22576e-30	1.29524
CASKIN2	Caskin-2	1.39466e-06	1.2951
GPN1	GPN-loop GTPase 1	1.59399e-15	1.2943
RYBP	RING1 and YY1-binding protein	5.69834e-20	1.29417
RBM19	Probable RNA-binding protein 19	1.14493e-32	1.29394
NFAT5	Nuclear factor of activated T-cells 5	1.96889e-15	1.29307
CDCA4	Cell division cycle-associated protein 4	5.93097e-31	1.29304
NTN1	#N/A	9.87267e-06	1.29235
ZNF326	DBIRD complex subunit ZNF326	8.1486e-42	1.29183
HACD3	Very-long-chain (3R)-3-hydroxyacyl-CoA dehydratase 3	4.15638e-27	1.2916
C17orf99	Protein IL-40	0.00571239	1.29156
MYBBP1A	Myb-binding protein 1A	3.57239e-26	1.29149
BRI3BP	BRI3-binding protein	5.33667e-26	1.29124
TCERG1	Transcription elongation regulator 1	8.72562e-47	1.29108
HADH	Hydroxyacyl-coenzyme A dehydrogenase, mitochondrial	5.09383e-59	1.29054
FOXP4	Forkhead box protein P4	2.21725e-31	1.29015
BAZ1A	Bromodomain adjacent to zinc finger domain protein 1A	4.60364e-23	1.28995
GTF2F2	General transcription factor IIF subunit 2	4.19827e-20	1.28988
PDAP1	28 kDa heat- and acid-stable phosphoprotein	1.8266e-55	1.28949
HIF1A	Hypoxia-inducible factor 1-alpha	1.13764e-16	1.2894
UPB1	Beta-ureidopropionase	5.46232e-05	1.28924
MPV17L2	Mpv17-like protein 2	8.84764e-25	1.28876
APOO	MICOS complex subunit MIC26	1.99894e-11	1.28796
SLC25A33	Solute carrier family 25 member 33	3.60184e-28	1.28786
UQCRH	Cytochrome b-c1 complex subunit 6, mitochondrial	6.85898e-58	1.28738
PLEKHH1	Pleckstrin homology domain-containing family H member 1	0.000262674	1.28736
RRP1B	Ribosomal RNA processing protein 1 homolog B	1.87174e-62	1.28716
WNK3	Serine/threonine-protein kinase WNK3	0.00286205	1.28685
DDX31	Probable ATP-dependent RNA helicase DDX31	4.42459e-24	1.28562
RBM3	RNA-binding protein 3	2.90094e-24	1.28509
MPHOSPH6	M-phase phosphoprotein 6	2.69419e-14	1.28406
OGFOD1	Prolyl 3-hydroxylase OGFOD1	3.22109e-29	1.28399
DARS1	Aspartate--tRNA ligase, cytoplasmic	1.88421e-24	1.2839
KCNH4	#N/A	1.05491e-08	1.28244
TLR2	Toll-like receptor 2	4.90259e-11	1.28204
P4HA2	Prolyl 4-hydroxylase subunit alpha-2	0.000138686	1.28112
COA7	Cytochrome c oxidase assembly factor 7	6.42497e-19	1.28099
KDSR	3-ketodihydrosphingosine reductase	3.35142e-24	1.28095
ANKLE2	Ankyrin repeat and LEM domain-containing protein 2	5.35707e-54	1.28065
FAM83D	Protein FAM83D	7.08062e-11	1.28057
EBPL	Emopamil-binding protein-like	9.89069e-09	1.28037
JADE3	Protein Jade-3	1.79348e-08	1.28023
CAPRIN1	Caprin-1	6.06963e-36	1.27956
TRAF2	TNF receptor-associated factor 2	1.35474e-24	1.27932
SETBP1	SET-binding protein	1.50832e-06	1.27917
TRUB1	Probable tRNA pseudouridine synthase 1	1.75293e-27	1.2788
C1orf112	Uncharacterized protein C1orf112	2.54308e-27	1.27827
PLAA	Phospholipase A-2-activating protein	5.76131e-25	1.27812
HNRNPR	Heterogeneous nuclear ribonucleoprotein R	1.3037e-42	1.27763
MTFP1	Mitochondrial fission process protein 1	0.00590541	1.27758
HNRNPA3	Heterogeneous nuclear ribonucleoprotein A3	2.02782e-31	1.27684
MRPS33	28S ribosomal protein S33, mitochondrial	6.6829e-22	1.2766
FUS	RNA-binding protein FUS	2.75722e-45	1.27596
H2AX	Histone H2AX	2.9567e-16	1.27525
CENPX	Centromere protein X	1.82218e-30	1.27384
NFE2L3	Nuclear factor erythroid 2-related factor 3	0.0010311	1.27361
PSMC6	26S proteasome regulatory subunit 10B	2.8364e-35	1.27354
ORC5	Origin recognition complex subunit 5	3.50226e-24	1.2731
ELAVL1	ELAV-like protein 1	2.10314e-65	1.27241
CHDH	Choline dehydrogenase, mitochondrial	0.000371248	1.27232
ASAH2B	Putative inactive neutral ceramidase B	6.75979e-08	1.27177
TUBB2A	Tubulin beta-2A chain	9.84857e-05	1.27129
USP1	#N/A	2.8165e-50	1.2697
TAF4B	Transcription initiation factor TFIID subunit 4B	4.03489e-14	1.26886
SGO2	Shugoshin 2	1.34361e-14	1.26789
FAM161A	Protein FAM161A	4.57137e-08	1.26745
NDUFS5	NADH dehydrogenase [ubiquinone] iron-sulfur protein 5	3.51844e-21	1.2669
PTK2	Focal adhesion kinase 1	1.08109e-20	1.26644
POLR2K	DNA-directed RNA polymerases I, II, and III subunit RPABC4	6.46297e-47	1.26577
NEDD9	Enhancer of filamentation 1	2.46109e-12	1.26566
EARS2	Probable glutamate--tRNA ligase, mitochondrial	4.3782e-24	1.26565
ATP1B3	Sodium/potassium-transporting ATPase subunit beta-3	7.89977e-35	1.26552
COA4	Cytochrome c oxidase assembly factor 4 homolog, mitochondrial	3.70254e-27	1.26517
MID2	Probable E3 ubiquitin-protein ligase MID2	2.04563e-24	1.26511
MBIP	MAP3K12-binding inhibitory protein 1	1.03083e-27	1.26392
SNU13	NHP2-like protein 1	1.35619e-35	1.26383
SF3B6	Splicing factor 3B subunit 6	3.11031e-39	1.26302
FARS2	Phenylalanine--tRNA ligase, mitochondrial	3.52733e-33	1.26188
NUP205	Nuclear pore complex protein Nup205	1.54028e-35	1.26138
CBX2	Chromobox protein homolog 2	4.47888e-08	1.26104
SRSF10	Serine/arginine-rich splicing factor 10	7.86604e-42	1.26066
NCR3LG1	Natural cytotoxicity triggering receptor 3 ligand 1	3.50341e-10	1.26051
FCAR	Immunoglobulin alpha Fc receptor	5.82147e-10	1.26022
RAB27A	Ras-related protein Rab-27A	4.38625e-20	1.25965
RPLP0	60S acidic ribosomal protein P0	3.5668e-19	1.25927
LONRF1	LON peptidase N-terminal domain and RING finger protein 1	8.85873e-11	1.25897
LIN9	Protein lin-9 homolog	1.15508e-18	1.25889
CLUH	#N/A	8.30047e-17	1.2583
TFB1M	Dimethyladenosine transferase 1, mitochondrial	1.82595e-22	1.25819
MTF1	Metal regulatory transcription factor 1	4.68097e-16	1.25783
CENPK	Centromere protein K	0.000210406	1.25681
RNF19B	E3 ubiquitin-protein ligase RNF19B	2.96678e-05	1.25611
SLCO5A1	Solute carrier organic anion transporter family member 5A1	1.43928e-10	1.2551
PDIA5	Protein disulfide-isomerase A5	2.1167e-11	1.25502
EXOSC4	Exosome complex component RRP41	3.87512e-18	1.25448
ACP1	Low molecular weight phosphotyrosine protein phosphatase	1.09479e-42	1.254
RMI1	RecQ-mediated genome instability protein 1	4.32867e-21	1.25377
CFAP97	Cilia- and flagella-associated protein 97	1.2677e-19	1.25333
ATP5F1C	ATP synthase subunit gamma, mitochondrial	5.4431e-30	1.25289
IPPK	Inositol-pentakisphosphate 2-kinase	6.41531e-33	1.25239
RIOK2	Serine/threonine-protein kinase RIO2	1.48394e-27	1.25229
ZPR1	Zinc finger protein ZPR1	3.95502e-25	1.25193
PSMA7	Proteasome subunit alpha type-7	2.81779e-30	1.25078
TRA2B	Transformer-2 protein homolog beta	5.47996e-52	1.25042
MARS1	Methionine--tRNA ligase, cytoplasmic	3.89014e-33	1.25041
APOL2	Apolipoprotein L2	1.0667e-29	1.24981
NOL6	Nucleolar protein 6	2.65946e-22	1.24755
ABCF1	ATP-binding cassette sub-family F member 1	2.18665e-41	1.24715
NARS2	#N/A	1.93338e-17	1.24675
MCAT	Malonyl-CoA-acyl carrier protein transacylase, mitochondrial	2.98938e-18	1.24612
EIF4G1	Eukaryotic translation initiation factor 4 gamma 1	2.63884e-38	1.24612
CDKN2AIPNL	CDKN2AIP N-terminal-like protein	7.56409e-49	1.24594
GBP2	Guanylate-binding protein 2	3.18405e-09	1.24573
HNRNPD	Heterogeneous nuclear ribonucleoprotein D0	3.44763e-33	1.24536
RSL1D1	Ribosomal L1 domain-containing protein 1	3.15363e-29	1.24501
BUD23	Probable 18S rRNA (guanine-N(7))-methyltransferase	1.41602e-29	1.24499
NMD3	60S ribosomal export protein NMD3	2.02624e-30	1.24444
ZCRB1	Zinc finger CCHC-type and RNA-binding motif-containing protein 1	2.56795e-20	1.24398
ERAL1	GTPase Era, mitochondrial	7.41199e-32	1.24345
FAM20A	Pseudokinase FAM20A	0.00585793	1.2434
TGIF2	Homeobox protein TGIF2	2.00981e-20	1.24333
AGO2	Protein argonaute-2	5.87185e-36	1.2428
TOP1	DNA topoisomerase 1	5.4512e-30	1.2419
HNRNPF	Heterogeneous nuclear ribonucleoprotein F	4.64592e-35	1.24173
NDUFB6	NADH dehydrogenase [ubiquinone] 1 beta subcomplex subunit 6	3.23672e-24	1.24126
NEIL2	Endonuclease 8-like 2	3.19006e-21	1.24061
GPN3	GPN-loop GTPase 3	2.59739e-17	1.24029
ATP5MK	ATP synthase membrane subunit K, mitochondrial	4.32997e-21	1.24003
IFT22	Intraflagellar transport protein 22 homolog	1.26291e-10	1.2392
FOSL2	Fos-related antigen 2	6.96184e-11	1.23858
ALDOC	Fructose-bisphosphate aldolase C	1.74277e-18	1.23836
EIF3M	Eukaryotic translation initiation factor 3 subunit M	1.38525e-27	1.23789
TIMM13	Mitochondrial import inner membrane translocase subunit Tim13	1.24604e-19	1.23764
KNSTRN	Small kinetochore-associated protein	1.3064e-14	1.23725
PRPF19	Pre-mRNA-processing factor 19	2.74285e-25	1.2372
GPT2	Alanine aminotransferase 2	3.9707e-13	1.23717
LDAH	Lipid droplet-associated hydrolase	1.14366e-26	1.23619
NDUFA4	Cytochrome c oxidase subunit NDUFA4	3.10387e-48	1.23566
MALSU1	Mitochondrial assembly of ribosomal large subunit protein 1	5.95543e-22	1.23548
PI4K2B	Phosphatidylinositol 4-kinase type 2-beta	1.51555e-10	1.23459
PALM3	Paralemmin-3	0.00695342	1.23366
MDH2	Malate dehydrogenase, mitochondrial	2.38602e-28	1.23362
PITRM1	#N/A	4.93815e-06	1.2331
RAE1	mRNA export factor	3.94117e-33	1.23301
PSMD4	26S proteasome non-ATPase regulatory subunit 4	4.01168e-38	1.23301
CBX5	Chromobox protein homolog 5	2.254e-43	1.2328
SET	Protein SET	1.42516e-21	1.2326
CCNB1IP1	E3 ubiquitin-protein ligase CCNB1IP1	1.01332e-25	1.23207
CORO6	Coronin-6	9.6813e-07	1.23189
TIMM22	Mitochondrial import inner membrane translocase subunit Tim22	3.25692e-40	1.2316
THOC3	THO complex subunit 3	9.74895e-06	1.23159
TXNL4A	Thioredoxin-like protein 4A	5.03894e-35	1.23148
APOBEC3G	DNA dC-dU-editing enzyme APOBEC-3G	2.73814e-06	1.23015
PSMB7	Proteasome subunit beta type-7	4.35544e-28	1.22989
MLLT11	Protein AF1q	2.16123e-08	1.22936
CARD11	Caspase recruitment domain-containing protein 11	2.55125e-33	1.22828
ADCY3	Adenylate cyclase type 3	1.59442e-32	1.22802
FUNDC2	FUN14 domain-containing protein 2	9.23618e-23	1.22761
PCCB	Propionyl-CoA carboxylase beta chain, mitochondrial	2.60984e-32	1.22757
APRT	Adenine phosphoribosyltransferase	1.00167e-27	1.22723
ZGRF1	Protein ZGRF1	5.87891e-17	1.22679
DMTN	Dematin	1.80877e-09	1.22674
MCMBP	Mini-chromosome maintenance complex-binding protein	1.4311e-33	1.22651
MPHOSPH10	U3 small nucleolar ribonucleoprotein protein MPP10	2.9204e-29	1.22557
COL1A2	Collagen alpha-2(I) chain	0.0125815	1.22556
HSPB11	Intraflagellar transport protein 25 homolog	2.4192e-38	1.22549
YARS2	Tyrosine--tRNA ligase, mitochondrial	1.0327e-30	1.22486
PANX1	Pannexin-1	3.58785e-10	1.22468
PNPT1	Polyribonucleotide nucleotidyltransferase 1, mitochondrial	0.000440647	1.22362
MRPL48	39S ribosomal protein L48, mitochondrial	1.11946e-16	1.22213
APOL1	Apolipoprotein L1	1.59801e-11	1.22184
AFMID	Kynurenine formamidase	2.98464e-16	1.2212
IMMT	MICOS complex subunit MIC60	7.80914e-24	1.22074
NDUFA6	NADH dehydrogenase [ubiquinone] 1 alpha subcomplex subunit 6	4.43185e-37	1.21969
PGK1	Phosphoglycerate kinase 1	1.21255e-38	1.21933
ZC3H15	Zinc finger CCCH domain-containing protein 15	2.5352e-32	1.2188
RTN4RL1	Reticulon-4 receptor-like 1	0.000195428	1.21848
NCBP1	Nuclear cap-binding protein subunit 1	6.58832e-43	1.2181
PDHA1	Pyruvate dehydrogenase E1 component subunit alpha, somatic form, mitochondrial	3.89004e-53	1.21755
NUDT21	Cleavage and polyadenylation specificity factor subunit 5	1.24631e-09	1.21749
COMMD1	COMM domain-containing protein 1	4.98809e-19	1.21723
FBXO27	F-box only protein 27	0.000277466	1.21708
ROMO1	Reactive oxygen species modulator 1	3.06673e-13	1.21701
SLC19A2	Thiamine transporter 1	1.34309e-12	1.21659
MTMR4	Myotubularin-related protein 4	1.23145e-17	1.21629
ATP5F1A	ATP synthase subunit alpha, mitochondrial	4.54956e-48	1.21628
DNAJA3	DnaJ homolog subfamily A member 3, mitochondrial	2.77371e-28	1.21601
KPNA3	Importin subunit alpha-4	2.41269e-35	1.21557
EIF2B2	Translation initiation factor eIF-2B subunit beta	1.69564e-38	1.21508
GARIN5A	#N/A	0.0146226	1.21424
CSNK2A1	Casein kinase II subunit alpha	5.1079e-48	1.21341
CCNI2	Cyclin-I2	7.17503e-06	1.21148
SRSF2	Serine/arginine-rich splicing factor 2	7.40944e-25	1.2111
GNPDA2	Glucosamine-6-phosphate isomerase 2	8.92783e-21	1.21078
TMEM135	Transmembrane protein 135	4.06609e-19	1.21027
UHRF1BP1L	UHRF1-binding protein 1-like	9.23126e-33	1.2101
PRSS23	Serine protease 23	0.000439551	1.21001
RPSAP58	#N/A	3.12881e-18	1.20999
PAX5	Paired box protein Pax-5	0.00102219	1.20958
THUMPD2	THUMP domain-containing protein 2	1.11581e-17	1.20885
MYO1D	Unconventional myosin-Id	2.38646e-08	1.20874
UBAP2	Ubiquitin-associated protein 2	4.49961e-29	1.20856
LARS2	Probable leucine--tRNA ligase, mitochondrial	7.83623e-27	1.20743
MYO1G	Unconventional myosin-Ig	1.95444e-09	1.20686
FKTN	Fukutin	9.80975e-17	1.20681
FAM78B	Protein FAM78B	0.00428975	1.2067
PRPS2	Ribose-phosphate pyrophosphokinase 2	7.00088e-21	1.20642
STAT5A	Signal transducer and activator of transcription 5A	2.21144e-19	1.20591
CD3D	T-cell surface glycoprotein CD3 delta chain	4.25445e-12	1.20585
EIF4A3	Eukaryotic initiation factor 4A-III	3.09199e-24	1.20403
DNAAF5	Dynein axonemal assembly factor 5	6.59579e-18	1.20294
MTLN	Mitoregulin	4.33857e-22	1.20276
CAV1	Caveolin-1	0.00400006	1.20236
NCAPH2	Condensin-2 complex subunit H2	3.32498e-19	1.20216
MRPL18	39S ribosomal protein L18, mitochondrial	5.39101e-40	1.20195
PPME1	Protein phosphatase methylesterase 1	8.70564e-24	1.20191
HES7	Transcription factor HES-7	0.0217042	1.20141
MAP4K5	Mitogen-activated protein kinase kinase kinase kinase 5	1.65022e-21	1.2002
IL1RL1	Interleukin-1 receptor-like 1	0.00131911	1.20011
MRPS36	28S ribosomal protein S36, mitochondrial	5.2936e-18	1.19954
YBX3	Y-box-binding protein 3	1.48865e-13	1.19917
SMO	Smoothened homolog	0.000856548	1.19909
MTPAP	Poly(A) RNA polymerase, mitochondrial	1.16771e-15	1.19894
INTS14	Integrator complex subunit 14	1.75082e-41	1.19826
GGH	Gamma-glutamyl hydrolase	2.33136e-10	1.19807
TLE6	Transducin-like enhancer protein 6	0.00292989	1.19771
HOOK1	Protein Hook homolog 1	4.1021e-10	1.19753
ITGA3	Integrin alpha-3	3.51995e-12	1.19737
UPF3B	Regulator of nonsense transcripts 3B	5.66168e-36	1.19731
FAM222A	Protein FAM222A	1.03589e-11	1.19721
KIF3A	Kinesin-like protein KIF3A	1.77976e-18	1.19657
CSPG5	Chondroitin sulfate proteoglycan 5	0.0117238	1.1963
FANCC	Fanconi anemia group C protein	7.06243e-14	1.19604
GDI2	Rab GDP dissociation inhibitor beta	3.79741e-18	1.19593
OPA1	Dynamin-like 120 kDa protein, mitochondrial	1.4838e-39	1.1959
TANC1	Protein TANC1	0.0104136	1.1956
MTMR1	Myotubularin-related protein 1	9.81293e-29	1.19539
PAWR	PRKC apoptosis WT1 regulator protein	0.00277328	1.19495
FUT8	Alpha-(1,6)-fucosyltransferase	1.81592e-17	1.19474
SLC25A44	Solute carrier family 25 member 44	9.24763e-30	1.19446
CLPP	ATP-dependent Clp protease proteolytic subunit, mitochondrial	1.0927e-20	1.19404
TBCA	Tubulin-specific chaperone A	3.94053e-30	1.19391
HBS1L	HBS1-like protein	1.78105e-48	1.19341
GCFC2	Intron Large complex component GCFC2	8.31429e-15	1.19326
RPL9	#N/A	2.77004e-06	1.19198
TRAPPC4	Trafficking protein particle complex subunit 4	5.23522e-12	1.19173
ORC3	Origin recognition complex subunit 3	1.11449e-24	1.19161
CXADR	Coxsackievirus and adenovirus receptor	0.0156338	1.19141
XPO1	Exportin-1	9.97103e-20	1.19082
ACBD7	Acyl-CoA-binding domain-containing protein 7	0.0409923	1.19065
ENOPH1	Enolase-phosphatase E1	8.9968e-29	1.19048
HIVEP1	Zinc finger protein 40	4.1988e-17	1.19002
PDF	Peptide deformylase, mitochondrial	1.68949e-10	1.18991
SF3A3	Splicing factor 3A subunit 3	9.93831e-40	1.1892
TIMM23B	Mitochondrial import inner membrane translocase subunit Tim23B	3.13588e-13	1.18887
PPP4R2	Serine/threonine-protein phosphatase 4 regulatory subunit 2	1.99947e-32	1.18749
ACLY	ATP-citrate synthase	1.33097e-32	1.18689
LONP1	Lon protease homolog, mitochondrial	6.37878e-15	1.18582
ZUP1	Zinc finger-containing ubiquitin peptidase 1	1.26288e-18	1.18561
[truncated: 7,915 more rows]
